# Supplementary material for: The Malus domestica sugar transporter gene family: identifications based on genome and expression profiling related to the accumulation of fruit sugars
Source: Front Plant Sci. 2014 Nov 5;5:569. doi: 10.3389/fpls.2014.00569 (PMC4220645; doi:10.3389/fpls.2014.00569)
Supplement: Supplementary file 1 [file DataSheet1.XLSX]

## Sheet: Results of pairwise comparison
Supplementary Data Excel File 1-Sheet 1. Results of pair-wise comparisons of M. domestica genome predicted polyol transporter genes against Arabidopsis thaliana, Vitis vinifera, and Prunus persica genome database and TrEMBL database.
					Results (best hit) of pairwise comparison of the the Malus x domestica genome predicted genes against the Arabidopsis TAIR10_pep_20100802 database (35,381 aa) using BLASTP with an EXP cutoff < 1e-10.						Results (best hit) of pairwise comparison of the the Malus x domestica genome predicted genes against the Vitis_vinifera database.fa (#30,434) using TBLASTN with an EXP cutoff < 1e-10.					Results (best hit) of pairwise comparison of the the Malus x domestica genome predicted genes against the peach database release 091010 (28,692 aa) using BLASTP with an EXP cutoff < 1e-10.					Results (best hit) of pairwise comparison of the Malus x domestica genome predicted genes against the TrEMBL database release 091010 (11,636,205 aa) using BLASTP with an EXP cutoff < 1e-10.
					Organism						Organism					Organism					Organism
					Arabidopsis thaliana						Vitis					Peach
Query ID	Scaffold ID	Transcript Start	Transcript Stop	Transcript Length	Match ID	Description	Percent Identity	Length of Overlap	E-value	Score	Match ID	Percent Identity	Length of Overlap	E-value	Score	Match ID	Percent Identity	Length of Overlap	E-value	Score	Match ID	Organism	Description	Percent Identity	Length of Overlap	E-value	Score
MDP0000896307	chr12	2414264	2416493	2230	AT2G16120.1	mannitol transporter, putative	64.64	509	0	676	GSVIVT00036419001	68.4	519	0	731	ppa015294m	77.59	522	0	851	Q68BK0_MALDO	Malus domestica (Apple) (Pyrus malus)	Sorbitol transporter	99.43	526	0	1066
MDP0000596275	chr17	13999472	14001832	2361	AT2G16120.1	mannitol transporter, putative	60.9	509	5e-178	620	GSVIVT00036419001	63.69	526	0	673	ppa015294m	72.8	522	0	779	Q68BK0_MALDO	Malus domestica (Apple) (Pyrus malus)	Sorbitol transporter	89.9	525	0	952
MDP0000755991	chr15	23197992	23198684	693	AT2G16120.1	mannitol transporter, putative	49.11	112	1e-25	110	GSVIVT00036419001	47.15	123	6e-25	108	ppa015294m	55.36	112	3e-27	116	Q84RI1_MALDO	Malus domestica (Apple) (Pyrus malus)	Sorbitol transporter	60.71	112	6e-29	130
MDP0000116296	chr12	8960254	8960806	553	AT2G16130.1	mannitol transporter, putative	75.29	85	2e-32	133	GSVIVT00036419001	61.54	117	2e-35	143	ppa015294m	74.58	118	1e-42	167	Q68BK0_MALDO	Malus domestica (Apple) (Pyrus malus)	Sorbitol transporter	75.42	118	7e-40	166
MDP0000121962	chr12	9098087	9102722	4636	AT2G16130.1	mannitol transporter, putative	72.88	59	4e-18	90.1	GSVIVT00036419001	60.49	81	4e-19	93.2	ppa015294m	70.41	98	2e-27	120	A5B7K6_VITVI	Vitis vinifera (Grape)	Putative uncharacterized protein	31.01	316	1e-26	125
MDP0000139770	chr17	20881782	20882257	476	AT2G16130.1	mannitol transporter, putative	74.58	59	4e-20	92.8	GSVIVT00036419001	58.24	91	1e-23	104	ppa015294m	73.91	92	3e-29	122	Q68BK0_MALDO	Malus domestica (Apple) (Pyrus malus)	Sorbitol transporter	77.17	92	7e-27	123
MDP0000808262	chr5	4021166	4022767	1602	AT2G20780.1	mannitol transporter, putative	68.04	460	1e-174	609	GSVIVT00010278001	74.53	475	0	669	ppa004144m	87.36	459	0	771	B9RZ57_RICCO	Ricinus communis (Castor bean)	Sugar transporter, putative	75	460	0	678
MDP0000216705	chr17	20057495	20059715	2221	AT2G20780.1	mannitol transporter, putative	70.62	531	0	651	GSVIVT00025836001	78.95	532	0	750	ppa004119m	86.7	534	0	820	A5AFA3_VITVI	Vitis vinifera (Grape)	Putative uncharacterized protein	78.76	532	0	748
MDP0000397540	chr9	27955892	27958112	2221	AT2G20780.1	mannitol transporter, putative	71.56	531	0	689	GSVIVT00025836001	79.32	532	0	780	ppa004119m	87.45	534	0	833	A5AFA3_VITVI	Vitis vinifera (Grape)	Putative uncharacterized protein	79.14	532	0	778
MDP0000161123	chr9	27958824	27961455	2632	AT2G20780.1	mannitol transporter, putative	68.74	531	0	647	GSVIVT00025836001	76.69	532	0	732	ppa004119m	84.27	534	0	783	A5AFA3_VITVI	Vitis vinifera (Grape)	Putative uncharacterized protein	76.5	532	0	729
MDP0000821124	chr10	28708677	28711056	2380	AT2G20780.1	mannitol transporter, putative	68.18	506	0	659	GSVIVT00010278001	77.12	507	0	731	ppa004144m	88.78	508	0	852	B9RZ57_RICCO	Ricinus communis (Castor bean)	Sugar transporter, putative	72.67	516	0	729
MDP0000239167	chr2	4226448	4228484	2037	AT3G18830.1	ATPLT5 (POLYOL TRANSPORTER 5); D-ribose transmembrane transporter/ D-xylose transmembrane transporter/ carbohydrate transmembrane transporter/ galactose transmembrane transporter/ glucose transmembrane transporter/ glycerol transmembrane transporter/ mann	55.71	429	8e-129	457	GSVIVT00016743001	72.18	435	3e-172	601	ppa025908m	85.45	426	0	688	B9RKQ9_RICCO	Ricinus communis (Castor bean)	Sugar transporter, putative	73.33	450	3e-173	612
MDP0000251579	chr2	4228688	4230668	1981	AT3G18830.1	ATPLT5 (POLYOL TRANSPORTER 5); D-ribose transmembrane transporter/ D-xylose transmembrane transporter/ carbohydrate transmembrane transporter/ galactose transmembrane transporter/ glucose transmembrane transporter/ glycerol transmembrane transporter/ mann	55.71	429	8e-129	457	GSVIVT00016743001	72.18	435	3e-172	601	ppa025908m	85.45	426	0	688	B9RKQ9_RICCO	Ricinus communis (Castor bean)	Sugar transporter, putative	73.33	450	3e-173	612
MDP0000940086	chr1	8266573	8269190	2618	AT3G18830.1	ATPLT5 (POLYOL TRANSPORTER 5); D-ribose transmembrane transporter/ D-xylose transmembrane transporter/ carbohydrate transmembrane transporter/ galactose transmembrane transporter/ glucose transmembrane transporter/ glycerol transmembrane transporter/ mann	70.22	507	0	716	GSVIVT00036419001	73.96	530	0	787	ppa004456m	76.16	516	0	796	Q68BJ8_MALDO	Malus domestica (Apple) (Pyrus malus)	Sorbitol transporter	81.68	535	0	888
MDP0000279249	chr12	8813736	8815939	2204	AT3G18830.1	ATPLT5 (POLYOL TRANSPORTER 5); D-ribose transmembrane transporter/ D-xylose transmembrane transporter/ carbohydrate transmembrane transporter/ galactose transmembrane transporter/ glucose transmembrane transporter/ glycerol transmembrane transporter/ mann	75.75	268	1e-116	416	GSVIVT00036419001	80.38	265	4e-124	440	ppa007633m	88.01	267	2e-138	487	Q68BJ8_MALDO	Malus domestica (Apple) (Pyrus malus)	Sorbitol transporter	98.5	266	3e-151	538
MDP0000841918	chr12	8816451	8819012	2562	AT3G18830.1	ATPLT5 (POLYOL TRANSPORTER 5); D-ribose transmembrane transporter/ D-xylose transmembrane transporter/ carbohydrate transmembrane transporter/ galactose transmembrane transporter/ glucose transmembrane transporter/ glycerol transmembrane transporter/ mann	67.55	493	0	660	GSVIVT00036419001	76.53	490	0	729	ppa004456m	79.87	457	0	739	Q68BJ8_MALDO	Malus domestica (Apple) (Pyrus malus)	Sorbitol transporter	97.55	490	0	917
MDP0000787701	chr12	8847651	8850448	2798	AT3G18830.1	ATPLT5 (POLYOL TRANSPORTER 5); D-ribose transmembrane transporter/ D-xylose transmembrane transporter/ carbohydrate transmembrane transporter/ galactose transmembrane transporter/ glucose transmembrane transporter/ glycerol transmembrane transporter/ mann	58.06	546	1e-170	597	GSVIVT00036419001	61.31	579	2e-180	629	ppa015294m	60	585	0	694	Q68BJ8_MALDO	Malus domestica (Apple) (Pyrus malus)	Sorbitol transporter	67.28	599	0	778
MDP0000296050	chr12	8892824	8898783	5960	AT3G18830.1	ATPLT5 (POLYOL TRANSPORTER 5); D-ribose transmembrane transporter/ D-xylose transmembrane transporter/ carbohydrate transmembrane transporter/ galactose transmembrane transporter/ glucose transmembrane transporter/ glycerol transmembrane transporter/ mann	70.16	486	0	695	GSVIVT00036419001	68.83	523	0	717	ppa004456m	77.01	509	0	800	Q68BJ9_MALDO	Malus domestica (Apple) (Pyrus malus)	Sorbitol transporter	100	491	0	978
MDP0000285032	chr12	8925509	8929669	4161	AT3G18830.1	ATPLT5 (POLYOL TRANSPORTER 5); D-ribose transmembrane transporter/ D-xylose transmembrane transporter/ carbohydrate transmembrane transporter/ galactose transmembrane transporter/ glucose transmembrane transporter/ glycerol transmembrane transporter/ mann	64.24	509	0	685	GSVIVT00036419001	68.33	521	0	735	ppa015294m	77.01	522	0	849	Q68BK0_MALDO	Malus domestica (Apple) (Pyrus malus)	Sorbitol transporter	96.38	525	0	1040
MDP0000250395	chr12	8951900	8954413	2514	AT3G18830.1	ATPLT5 (POLYOL TRANSPORTER 5); D-ribose transmembrane transporter/ D-xylose transmembrane transporter/ carbohydrate transmembrane transporter/ galactose transmembrane transporter/ glucose transmembrane transporter/ glycerol transmembrane transporter/ mann	64.38	452	1e-164	576	GSVIVT00036419001	65.01	483	1e-175	612	ppa021762m	69.42	484	0	660	Q84RI1_MALDO	Malus domestica (Apple) (Pyrus malus)	Sorbitol transporter	83.46	393	0	667
MDP0000688348	chr12	8953562	8962152	8591	AT3G18830.1	ATPLT5 (POLYOL TRANSPORTER 5); D-ribose transmembrane transporter/ D-xylose transmembrane transporter/ carbohydrate transmembrane transporter/ galactose transmembrane transporter/ glucose transmembrane transporter/ glycerol transmembrane transporter/ mann	71.07	484	0	712	GSVIVT00036419001	70.69	522	0	747	ppa021762m	78.98	528	0	866	Q84RI1_MALDO	Malus domestica (Apple) (Pyrus malus)	Sorbitol transporter	100	481	0	978
MDP0000527564	chr12	8958510	8960224	1715	AT3G18830.1	ATPLT5 (POLYOL TRANSPORTER 5); D-ribose transmembrane transporter/ D-xylose transmembrane transporter/ carbohydrate transmembrane transporter/ galactose transmembrane transporter/ glucose transmembrane transporter/ glycerol transmembrane transporter/ mann	87.18	39	2e-14	73.9	GSVIVT00036419001	79.49	39	3e-13	69.7	ppa008360m	89.74	39	5e-15	75.9	Q84RI1_MALDO	Malus domestica (Apple) (Pyrus malus)	Sorbitol transporter	94.87	39	8e-14	80.1
MDP0000057153	chr12	8968309	8969190	882	AT3G18830.1	ATPLT5 (POLYOL TRANSPORTER 5); D-ribose transmembrane transporter/ D-xylose transmembrane transporter/ carbohydrate transmembrane transporter/ galactose transmembrane transporter/ glucose transmembrane transporter/ glycerol transmembrane transporter/ mann	66.44	295	5e-110	394	GSVIVT00036419001	71.43	294	2e-118	422	ppa021762m	75.85	294	9e-130	459	Q84RI1_MALDO	Malus domestica (Apple) (Pyrus malus)	Sorbitol transporter	79.93	294	8e-132	473
MDP0000688376	chr12	8996955	8999599	2645	AT3G18830.1	ATPLT5 (POLYOL TRANSPORTER 5); D-ribose transmembrane transporter/ D-xylose transmembrane transporter/ carbohydrate transmembrane transporter/ galactose transmembrane transporter/ glucose transmembrane transporter/ glycerol transmembrane transporter/ mann	58.53	475	6e-148	520	GSVIVT00036419001	58.24	522	3e-159	558	ppa021762m	64.2	528	0	644	Q84RI1_MALDO	Malus domestica (Apple) (Pyrus malus)	Sorbitol transporter	69.9	485	0	639
MDP0000257406	chr12	9055579	9059161	3583	AT3G18830.1	ATPLT5 (POLYOL TRANSPORTER 5); D-ribose transmembrane transporter/ D-xylose transmembrane transporter/ carbohydrate transmembrane transporter/ galactose transmembrane transporter/ glucose transmembrane transporter/ glycerol transmembrane transporter/ mann	58.71	264	8e-83	304	GSVIVT00036419001	69.79	235	8e-88	320	ppa015294m	72.03	236	9e-97	350	Q84RI1_MALDO	Malus domestica (Apple) (Pyrus malus)	Sorbitol transporter	79.24	236	2e-100	370
MDP0000682530	chr12	9066928	9069554	2627	AT3G18830.1	ATPLT5 (POLYOL TRANSPORTER 5); D-ribose transmembrane transporter/ D-xylose transmembrane transporter/ carbohydrate transmembrane transporter/ galactose transmembrane transporter/ glucose transmembrane transporter/ glycerol transmembrane transporter/ mann	68.26	482	0	667	GSVIVT00036419001	68.01	522	0	697	ppa021762m	73.48	528	0	786	Q84RI1_MALDO	Malus domestica (Apple) (Pyrus malus)	Sorbitol transporter	83.51	485	0	816
MDP0000173143	chr12	9073855	9074903	1049	AT3G18830.1	ATPLT5 (POLYOL TRANSPORTER 5); D-ribose transmembrane transporter/ D-xylose transmembrane transporter/ carbohydrate transmembrane transporter/ galactose transmembrane transporter/ glucose transmembrane transporter/ glycerol transmembrane transporter/ mann	63.29	237	1e-82	303	GSVIVT00036419001	69.79	235	2e-88	322	ppa015294m	72.03	236	3e-97	351	Q84RI1_MALDO	Malus domestica (Apple) (Pyrus malus)	Sorbitol transporter	79.24	236	3e-101	372
MDP0000595941	chr12	9170299	9172080	1782	AT3G18830.1	ATPLT5 (POLYOL TRANSPORTER 5); D-ribose transmembrane transporter/ D-xylose transmembrane transporter/ carbohydrate transmembrane transporter/ galactose transmembrane transporter/ glucose transmembrane transporter/ glycerol transmembrane transporter/ mann	65.42	509	0	679	GSVIVT00036419001	69.9	495	0	701	ppa015294m	77.6	509	0	805	Q84RI1_MALDO	Malus domestica (Apple) (Pyrus malus)	Sorbitol transporter	83.69	466	0	801
MDP0000311500	chr12	9260636	9265823	5188	AT3G18830.1	ATPLT5 (POLYOL TRANSPORTER 5); D-ribose transmembrane transporter/ D-xylose transmembrane transporter/ carbohydrate transmembrane transporter/ galactose transmembrane transporter/ glucose transmembrane transporter/ glycerol transmembrane transporter/ mann	66.01	509	0	684	GSVIVT00036419001	70.3	495	0	703	ppa015294m	78.19	509	0	811	Q68BK0_MALDO	Malus domestica (Apple) (Pyrus malus)	Sorbitol transporter	78	509	0	804
MDP0000175450	chr15	11717392	11719352	1961	AT3G18830.1	ATPLT5 (POLYOL TRANSPORTER 5); D-ribose transmembrane transporter/ D-xylose transmembrane transporter/ carbohydrate transmembrane transporter/ galactose transmembrane transporter/ glucose transmembrane transporter/ glycerol transmembrane transporter/ mann	52.5	501	1e-137	486	GSVIVT00016743001	72.46	483	0	647	ppa025908m	72.44	468	8e-179	623	B9RKQ8_RICCO	Ricinus communis (Castor bean)	Sugar transporter, putative	72.41	511	0	680
MDP0000319019	chr8	13907062	13911052	3991	AT3G18830.1	ATPLT5 (POLYOL TRANSPORTER 5); D-ribose transmembrane transporter/ D-xylose transmembrane transporter/ carbohydrate transmembrane transporter/ galactose transmembrane transporter/ glucose transmembrane transporter/ glycerol transmembrane transporter/ mann	71.01	69	9e-15	77.4	GSVIVT00036419001	58.43	89	4e-15	78.6	ppb008257m	68.12	69	1e-14	76.6	Q6PN68_MALDO	Malus domestica (Apple) (Pyrus malus)	Sorbitol transporter	82.61	69	2e-16	90.1
MDP0000877764	chr17	14040308	14041019	712	AT3G18830.1	ATPLT5 (POLYOL TRANSPORTER 5); D-ribose transmembrane transporter/ D-xylose transmembrane transporter/ carbohydrate transmembrane transporter/ galactose transmembrane transporter/ glucose transmembrane transporter/ glycerol transmembrane transporter/ mann	73.68	95	8e-36	145	GSVIVT00036419001	69.47	95	4e-36	146	ppa008360m	74.74	95	8e-38	152	Q6PN68_MALDO	Malus domestica (Apple) (Pyrus malus)	Sorbitol transporter	93.75	96	3e-44	181
MDP0000755167	chr17	14066548	14067609	1062	AT3G18830.1	ATPLT5 (POLYOL TRANSPORTER 5); D-ribose transmembrane transporter/ D-xylose transmembrane transporter/ carbohydrate transmembrane transporter/ galactose transmembrane transporter/ glucose transmembrane transporter/ glycerol transmembrane transporter/ mann	65.22	322	8e-124	440	GSVIVT00036419001	68.64	338	3e-134	474	ppa004456m	77.81	329	4e-152	533	Q84RI2_MALDO	Malus domestica (Apple) (Pyrus malus)	Sorbitol transporter	99.43	349	0	711
MDP0000318884	chr17	14069387	14088472	19086	AT3G18830.1	ATPLT5 (POLYOL TRANSPORTER 5); D-ribose transmembrane transporter/ D-xylose transmembrane transporter/ carbohydrate transmembrane transporter/ galactose transmembrane transporter/ glucose transmembrane transporter/ glycerol transmembrane transporter/ mann	70	170	2e-62	236	GSVIVT00036419001	72.79	147	3e-62	235	ppa007633m	74.7	166	7e-68	254	Q6PN68_MALDO	Malus domestica (Apple) (Pyrus malus)	Sorbitol transporter	89.7	165	8e-78	295
MDP0000141961	chr3	15693441	15697343	3903	AT3G18830.1	ATPLT5 (POLYOL TRANSPORTER 5); D-ribose transmembrane transporter/ D-xylose transmembrane transporter/ carbohydrate transmembrane transporter/ galactose transmembrane transporter/ glucose transmembrane transporter/ glycerol transmembrane transporter/ mann	66.6	491	0	661	GSVIVT00036419001	65.71	525	0	684	ppa021762m	73.86	528	0	804	Q84RI1_MALDO	Malus domestica (Apple) (Pyrus malus)	Sorbitol transporter	89.42	482	0	871
MDP0000180143	chr17	20853108	20854169	1062	AT3G18830.1	ATPLT5 (POLYOL TRANSPORTER 5); D-ribose transmembrane transporter/ D-xylose transmembrane transporter/ carbohydrate transmembrane transporter/ galactose transmembrane transporter/ glucose transmembrane transporter/ glycerol transmembrane transporter/ mann	66.37	333	5e-128	454	GSVIVT00036419001	69.68	343	2e-136	482	ppa021762m	75.64	353	2e-160	561	Q84RI1_MALDO	Malus domestica (Apple) (Pyrus malus)	Sorbitol transporter	81.02	353	1e-164	583
MDP0000223324	chr17	20856367	20857132	766	AT3G18830.1	ATPLT5 (POLYOL TRANSPORTER 5); D-ribose transmembrane transporter/ D-xylose transmembrane transporter/ carbohydrate transmembrane transporter/ galactose transmembrane transporter/ glucose transmembrane transporter/ glycerol transmembrane transporter/ mann	79.1	134	1e-58	222	GSVIVT00036419001	69.28	166	2e-62	234	ppa007633m	82.04	167	4e-72	266	Q84QH3_9ROSA	Prunus cerasus	Putative sorbitol transporter	81.44	167	7e-69	262
MDP0000276801	chr17	20874675	20876932	2258	AT3G18830.1	ATPLT5 (POLYOL TRANSPORTER 5); D-ribose transmembrane transporter/ D-xylose transmembrane transporter/ carbohydrate transmembrane transporter/ galactose transmembrane transporter/ glucose transmembrane transporter/ glycerol transmembrane transporter/ mann	69.32	453	0	649	GSVIVT00036419001	70.91	464	0	669	ppa021762m	75.9	473	0	759	Q84RI1_MALDO	Malus domestica (Apple) (Pyrus malus)	Sorbitol transporter	84.78	473	0	816
MDP0000534073	chr13	30037671	30041438	3768	AT3G18830.1	ATPLT5 (POLYOL TRANSPORTER 5); D-ribose transmembrane transporter/ D-xylose transmembrane transporter/ carbohydrate transmembrane transporter/ galactose transmembrane transporter/ glucose transmembrane transporter/ glycerol transmembrane transporter/ mann	71.43	91	1e-31	132	GSVIVT00036419001	64.84	91	1e-30	128	ppa007633m	61.98	121	2e-34	141	Q6PN68_MALDO	Malus domestica (Apple) (Pyrus malus)	Sorbitol transporter	67.97	128	1e-35	152
MDP0000197939	chr3	30232275	30234881	2607	AT3G18830.1	ATPLT5 (POLYOL TRANSPORTER 5); D-ribose transmembrane transporter/ D-xylose transmembrane transporter/ carbohydrate transmembrane transporter/ galactose transmembrane transporter/ glucose transmembrane transporter/ glycerol transmembrane transporter/ mann	70.95	475	0	694	GSVIVT00036419001	69.88	518	0	727	ppa021762m	75.76	528	0	828	Q84RI1_MALDO	Malus domestica (Apple) (Pyrus malus)	Sorbitol transporter	85.57	485	0	846
MDP0000914297	chr2	13169770	13171484	1715	AT4G36670.1	mannitol transporter, putative	68.52	486	0	679	GSVIVT00024964001	71.25	487	0	696	ppa017052m	79.68	497	0	757	A5BUJ3_VITVI	Vitis vinifera (Grape)	Putative uncharacterized protein	70.82	490	0	696
MDP0000173593	chr15	19839627	19841328	1702	AT4G36670.1	mannitol transporter, putative	68.93	486	0	663	GSVIVT00024964001	70	490	0	672	ppa017052m	80.24	506	0	763	A5BUJ3_VITVI	Vitis vinifera (Grape)	Putative uncharacterized protein	70	490	0	672
MDP0000864349	chr5	422740	425185	2446	AT4G16480.1	INT4 (INOSITOL TRANSPORTER 4); carbohydrate transmembrane transporter/ myo-inositol:hydrogen symporter/ sugar:hydrogen symporter	72.76	580	0	838	GSVIVT00012471001	75.31	567	0	821	ppa003417m	92.89	577	0	1056	B9IH50_POPTR	Populus trichocarpa (Western balsam poplar) (Populus balsamifera subsp. trichocarpa)	Predicted protein	76.4	572	0	859
MDP0000789390	chr5	424809	426988	2180	AT4G16480.1	INT4 (INOSITOL TRANSPORTER 4); carbohydrate transmembrane transporter/ myo-inositol:hydrogen symporter/ sugar:hydrogen symporter	72.96	577	0	822	GSVIVT00012471001	72.89	568	0	789	ppa003417m	83.92	572	0	939	B9IH50_POPTR	Populus trichocarpa (Western balsam poplar) (Populus balsamifera subsp. trichocarpa)	Predicted protein	74.52	573	0	832
MDP0000245363	chr5	436669	436998	330	AT4G16480.1	INT4 (INOSITOL TRANSPORTER 4); carbohydrate transmembrane transporter/ myo-inositol:hydrogen symporter/ sugar:hydrogen symporter	71.96	107	7e-40	158	GSVIVT00012471001	81.72	93	2e-40	159	ppa003417m	91.74	109	5e-53	201	B9HCU9_POPTR	Populus trichocarpa (Western balsam poplar) (Populus balsamifera subsp. trichocarpa)	Predicted protein	68.22	107	2e-37	157
MDP0000189019	chr6	22331045	22333224	2180	AT4G16480.1	INT4 (INOSITOL TRANSPORTER 4); carbohydrate transmembrane transporter/ myo-inositol:hydrogen symporter/ sugar:hydrogen symporter	72.96	577	0	822	GSVIVT00012471001	72.89	568	0	789	ppa003417m	83.92	572	0	939	B9IH50_POPTR	Populus trichocarpa (Western balsam poplar) (Populus balsamifera subsp. trichocarpa)	Predicted protein	74.52	573	0	832
MDP0000195912	chr5	23689154	23689868	715	AT4G16480.1	INT4 (INOSITOL TRANSPORTER 4); carbohydrate transmembrane transporter/ myo-inositol:hydrogen symporter/ sugar:hydrogen symporter	69.64	224	5e-76	280	GSVIVT00012471001	70.09	224	1e-69	259	ppa003417m	82.59	224	3e-91	330	B9IH50_POPTR	Populus trichocarpa (Western balsam poplar) (Populus balsamifera subsp. trichocarpa)	Predicted protein	72.32	224	3e-75	285
MDP0000807456	chr10	32641952	32644405	2454	AT4G16480.1	INT4 (INOSITOL TRANSPORTER 4); carbohydrate transmembrane transporter/ myo-inositol:hydrogen symporter/ sugar:hydrogen symporter	74.34	565	0	807	GSVIVT00012471001	75.66	567	0	796	ppa003417m	92.55	577	0	1018	B9IH50_POPTR	Populus trichocarpa (Western balsam poplar) (Populus balsamifera subsp. trichocarpa)	Predicted protein	77.56	566	0	828
MDP0000207820	chr10	32645380	32646491	1112	AT4G16480.1	INT4 (INOSITOL TRANSPORTER 4); carbohydrate transmembrane transporter/ myo-inositol:hydrogen symporter/ sugar:hydrogen symporter	61.64	73	2e-20	95.9	GSVIVT00012471001	69.84	63	6e-24	93.6	ppa004217m	90.28	72	9e-32	133	B9HCU9_POPTR	Populus trichocarpa (Western balsam poplar) (Populus balsamifera subsp. trichocarpa)	Predicted protein	60	75	9e-19	98.2

## Sheet: Analysis
Supplementary Data Excel File 1-Sheet 2. Analysis of M. domestica genome predicted polyol transporter genes based on sequence lengths, numbers of predicted transmembrane domains, and consistency with ESTs
						EST in Genbank
Query ID	Scaffold ID	Transcript Start	Transcript Stop	Length of A.A.	No. of transmembrane domain	Number	Consistency with genome predicated sequence	The pridicated other alternative gene set in genome database or in Genbank which is consitency with EST	Match ID
MDP0000896307	chr12	2414264	2416493	526	11	5	Yes		AT2G16120.1
MDP0000755991	chr15	23197992	23198684	108	1	No			AT2G16120.1
MDP0000596275	chr17	13999472	14001832	473	10	No			AT2G16120.1
MDP0000116296	chr12	8960254	8960806	119	3	No			AT2G16130.1
MDP0000121962	chr12	9098087	9102722	646	1	No			AT2G16130.1
MDP0000139770	chr17	20881782	20882257	94	1	No			AT2G16130.1
MDP0000821124	chr10	28708677	28711056	539	12	2	Yes		AT2G20780.1
MDP0000216705	chr17	20057495	20059715	518	11	4	Yes		AT2G20780.1
MDP0000808262	chr5	4021166	4022767	497	11	4	Yes		AT2G20780.1
MDP0000397540	chr9	27955892	27958112	533	12	1	Yes		AT2G20780.1
MDP0000161123	chr9	27958824	27961455	521	12	2	Yes		AT2G20780.1
MDP0000940086	chr1	8266573	8269190	538	12	8	Yes		AT3G18830.1
MDP0000057153	chr12	8968309	8969190	295	6	No			AT3G18830.1
MDP0000173143	chr12	9073855	9074903	314	6	No			AT3G18830.1
MDP0000250395	chr12	8951900	8954413	445	10	No			AT3G18830.1
MDP0000257406	chr12	9055579	9059161	391	5	No			AT3G18830.1
MDP0000279249	chr12	8813736	8815939	266	6	No			AT3G18830.1
MDP0000285032	chr12	8925509	8929669	613	11	2	No	MDP0000496866	AT3G18830.1
MDP0000296050	chr12	8892824	8898783	655	12	19	No	AB125647:MdSOT4	AT3G18830.1
MDP0000311500	chr12	9260636	9265823	809	18	9	No	MDP0000219991	AT3G18830.1
MDP0000527564	chr12	8958510	8960224	72	2	No			AT3G18830.1
MDP0000595941	chr12	9170299	9172080	520	12	8	Yes		AT3G18830.1
MDP0000682530	chr12	9066928	9069554	520	11	No			AT3G18830.1
MDP0000688348	chr12	8953562	8962152	644	11	10	No	MDP0000185601 & AY2374401: MdSOT2	AT3G18830.1
MDP0000688376	chr12	8996955	8999599	454	11	No			AT3G18830.1
MDP0000787701	chr12	8847651	8850448	599	11	10	Yes		AT3G18830.1
MDP0000841918	chr12	8816451	8819012	491	11	41	No	AB125648: MdSOT5	AT3G18830.1
MDP0000534073	chr13	30037671	30041438	170	3	No			AT3G18830.1
MDP0000175450	chr15	11717392	11719352	515	12	1	Yes		AT3G18830.1
MDP0000877764	chr17	14040308	14041019	146	2	No			AT3G18830.1
MDP0000223324	chr17	20856367	20857132	170	4	No			AT3G18830.1
MDP0000180143	chr17	20853108	20854169	353	6	No			AT3G18830.1
MDP0000755167	chr17	14066548	14067609	352	7	No			AT3G18830.1
MDP0000276801	chr17	20874675	20876932	533	12	NO			AT3G18830.1
MDP0000755167	chr17	14066548	14067609	533	12	14	No	AY237400: MdSOT1	AT3G18830.1
MDP0000318884	chr17	14069387	14088472	453	5	No		AY237401	AT3G18830.1
MDP0000239167	chr2	4226448	4228484	452	10	No			AT3G18830.1
MDP0000251579	chr2	4228688	4230668	452	10	No			AT3G18830.1
MDP0000141961	chr3	15693441	15697343	500	11	No			AT3G18830.1
MDP0000197939	chr3	30232275	30234881	527	11	No			AT3G18830.1
MDP0000319019	chr8	13907062	13911052	245	3	No			AT3G18830.1
MDP0000173593	chr15	19839627	19841328	491	11	No			AT4G36670.1
MDP0000914297	chr2	13169770	13171484	504	12	No			AT4G36670.1
MDP0000207820	chr10	32645380	32646491	273	3	No			AT4G16480.1
MDP0000807456	chr10	32641952	32644405	577	12	No			AT4G16480.1
MDP0000195912	chr5	23689154	23689868	227	5	No			AT4G16480.1
MDP0000245363	chr5	436669	436998	109	2	No			AT4G16480.1
MDP0000789390	chr5	424809	426988	578	12	2	Yes		AT4G16480.1
MDP0000864349	chr5	422740	425185	577	12	2	Yes		AT4G16480.1
MDP0000189019	chr6	22331045	22333224	578	12	2	Yes		AT4G16480.1

## Sheet: Selected gene imformation
Supplementary Data Excel File 1-Sheet 3. M. domestica polyol transporter genes selected according to sequence length (>300 a.a) and number of predicted transmembrane domains (≥8). Genes were named based on results of phylogenetic analysis
Name	Query ID	Scaffold ID	Transcript Start	Transcript Stop	Direction on Chr	Contig	Length of A.A.	NumberofEST	Number of transmembrane domain	C-END	ID in Genbank	The Results for Predicated Localization
MdInT1	MDP0000807456	chr10	32641952	32644405	+	MDC017166.102:	577	No	12	IN		plas: 11.0, cyto: 2.0
MdInT2	MDP0000864349	chr5	422740	425185	+	MDC008302.80:	577	2	12	IN		plas: 10.0, vacu: 2.0, golg: 2.0
MdInT3	MDP0000189019	chr6	22331045	22333224	-	MDC011159.221	578	2	12	IN		plas: 9.0, vacu: 3.0, golg: 2.0
MdInT4	MDP0000789390	chr5	424809	426988	-	MDC018611.51	578	2	12	IN		plas: 9.0, vacu: 3.0, golg: 2.0
MdPMT1.1	MDP0000808262	chr5	4021166	4022767	+	MDC004218.160	497	4	11	IN		plas: 5.0, extr: 3.0, cyto: 2.0, chlo: 1.0, mito: 1.0, vacu: 1.0
MdPMT1.2	MDP0000821124	chr10	28708677	28711056	-	MDC009967.271	539	2	12	IN		plas: 9.0, cyto: 3.0, vacu: 2.0
MdPMT1.3	MDP0000216705	chr17	20057495	20059715	-	MDC020481.144	533	4	12	IN		plas: 8.0, vacu: 3.0, cyto: 2.0
MdPMT1.4	MDP0000397540	chr9	27955892	27958112	+	MDC020481.136	533	1	12	IN		plas: 9.0, cyto: 2.0, vacu: 2.0
MdPMT1.5	MDP0000161123	chr9	27958824	27961455	-	MDC000302.739	521	2	12	IN		plas: 8.0, vacu: 4.0, cyto: 2.0
MdPMT2.1	MDP0000251579	chr2	4228688	4230668	+	MDC018011.199	452	No	10	IN		plas: 6.0, vacu: 4.0, chlo: 2.0, cyto: 1.0
MdPMT2.2	MDP0000239167	chr2	4226448	4228484	+	MDC008156.258	452	No	10	IN		plas: 6.0, vacu: 4.0, chlo: 2.0, cyto: 1.0
MdPMT2.3	MDP0000175450	chr15	11717392	11719352	+	MDC008156.256	515	1	12	IN		plas: 9.0, cyto: 3.0, chlo: 2.0
MdPMT3.1	MDP0000173593	chr15	19839627	19841328	-	MDC003876.694	491	No	11	IN		plas: 9.0, golg: 2.0, chlo: 1.0, cyto: 1.0
MdPMT3.2	MDP0000914297	chr2	13169770	13171484	-	MDC012898.383	504	No	12	IN		plas: 11.0, golg: 2.0
MdSOT1	MdSOT1	chr17	14066548	14072753	-	MDC041502.10	491	16	11	OUT	AY237400	plas: 6.0, vacu: 6.0, mito: 1.0
MdSOT2	MDP0000185601	chr12	8959512	8962152	+	MDC008614.274	526	10	11	IN	AY237401	plas: 9.0, E.R.: 2.0, golg: 2.0
MdSOT2.2	MDP0000141961	chr3	15693441	15697343	+	MDC018795.164	500	No	11	IN		plas: 10.0, vacu: 2.0, E.R.: 2.0
MdSOT2.3	MDP0000250395	chr12	8951900	8954413	+	MDC008618.320	445	No	10	OUT		plas: 6.0, vacu: 3.0, golg: 3.0, E.R.: 2.0
MdSOT2.4	MDP0000688376	chr12	8996955	8999599	+	MDC008614.274	454	No	11	IN		plas: 8.0, vacu: 3.0, E.R.: 2.0
MdSOT2.5	MDP0000682530	chr12	9066928	9069554	-	MDC005119.901	520	No	11	IN		plas: 8.0, vacu: 3.0, E.R.: 2.0
MdSOT2.6	MDP0000276801	chr17	20874675	20876932	-	MDC005119.903	473	No	10	OUT		vacu: 6.0, plas: 3.0, cyto: 2.0, golg: 2.0
MdSOT2.7	MDP0000197939	chr3	30232275	30234881	+	MDC013839.563	527	No	11	IN		plas: 8.0, vacu: 3.0, golg: 2.0
MdSOT2.8	MDP0000219991	chr12	9264041	9265823	+	MDC022823.142	520	9	12	IN		plas: 11.0, golg: 2.0
MdSOT2.9	MDP0000595941	chr12	9170299	9172080	-	MDC008900.270	520	8	12	IN		plas: 9.0, golg: 3.0, vacu: 2.0
MdSOT3	MDP0000896307	chr12	2414264	2416493	+	MDC016283.131	526	5	11	IN	AB125646	plas: 9.0, vacu: 2.0, golg: 2.0
MdSOT3.2	MDP0000596275	chr17	13999472	14001832	+	MDC008614.262	518	No	11	OUT		plas: 9.0, vacu: 2.0, E.R.: 2.0
MdSOT3.3	MDP0000496866	chr12	8923525	8927681	-	MDC008614.269	556		11	IN		plas: 8.0, E.R.: 3.0, vacu: 2.0
MdSOT4	MdSOT4	chr12	8892824	8898582	-	MDC012094.342	538	20	12	IN	AB125647	plas: 9.0, E.R.: 3.0, vacu: 2.0
MdSOT5	MDP0000841918	chr12	8816451	8819012	+	MDC018794.69	491	41	11	IN	AB125648	plas: 9.0, vacu: 2.0, golg: 2.0
MdSOT5.2	MDP0000940086	chr1	8266573	8269190	+	MDC001937.57	538	8	12	IN		plas: 12.0, E.R.: 2.0
MdSOT5.3	MDP0000787701.1	Chr12	8847651	8850448	-	MDC018793.56	538	11	11	IN		plas: 12.0, vacu: 1.0

## Sheet: Pair Distances 
Supplementary Data Excel File 1-Sheet 4. Pair distances of Untitled ClustalW among selected M. domestica polyol transporters
	MdInT1	MdInT2	MdInT3	MdInT4	MdPMT1.1	MdPMT1.2	MdPMT1.3	MdPMT1.4	MdPMT1.5	MdPMT2.1	MdPMT2.2	MdPMT2.3	MdPMT3.1	MdPMT3.2	MdSOT1	MdSOT2	MdSOT2.2	MdSOT2.3	MdSOT2.4	MdSOT2.5	MdSOT2.6	MdSOT2.7	MdSOT2.8	MdSOT2.9	MdSOT3	MdSOT3.2	MdSOT3.3	MdSOT4	MdSOT5	MdSOT5.2	MdSOT5.3
MdInT1	***	96.5	83.5	84.1	28.4	28	27.8	28.7	27.1	29	29	28.5	28.5	27.8	28.5	28.1	28.2	26.3	26.2	26.5	27.3	26.9	28.3	28.1	28.5	27.8	27.9	27.4	27.9	28.5	24.9	MdInT1
MdInT2	1000	***	84.8	84.4	27.4	26.7	26.5	27.2	26.9	29.4	29.4	27.8	26.9	26.2	28.5	27	26.4	25.6	24.4	25	26.8	25.4	26.7	26.5	26.4	24.1	25.2	27.8	25.8	28.1	23.8	MdInT2
MdInT3	18.5	719	***	100	28.4	28.2	28.5	28.7	27.8	28.1	28.1	29.3	28.3	27.2	29.9	27.9	27.8	26.3	26.7	26.7	27.7	27.1	28.5	28.3	29.5	28.6	27.7	28.3	26.9	28.1	25.8	MdInT3
MdInT4	24.9	339	6.9	***	26.2	25.8	25.7	27	26.1	28.1	28.1	27.8	26.5	25.6	29.3	25.7	26	25.6	24.4	24.6	26.2	25	26.2	26	27.4	25.9	26.7	27.2	25.6	28.1	23.6	MdInT4
MdPMT1.1	154.2	819	156.4	173.4	***	87.7	65.4	64.6	61	40.5	40.5	42.3	42.6	42.7	43	44.9	42.3	44.7	41.6	44.9	46.9	45.9	45.9	45.9	47.3	43.1	46.7	42.3	45.7	44.4	45.9	MdPMT1.1
MdPMT1.2	149.3	796	154.1	169.9	10.8	***	67	66.2	64.3	43.1	43.1	43.3	44.6	43.5	43.8	44.3	44	45.6	44.1	44.8	46.5	45.4	45.2	45.2	46.2	42.7	44.5	42.2	44.7	46.9	44.4	MdPMT1.2
MdPMT1.3	155.7	796	153.2	167.4	40.6	37.1	***	95.7	93.1	43.1	43.1	44.1	43.6	43.5	42	44.7	43.6	44.3	42.7	44.2	45.5	44.4	46.9	46.9	45.1	43.2	44.1	40.5	44.3	46	43.2	MdPMT1.3
MdPMT1.4	152	845	147.4	160.7	41.6	38.4	4.4	***	97.3	44.5	44.5	45.2	44	43.5	41.1	44.1	43.2	43.6	42.1	43.5	44.8	43.8	46.5	46.5	44.7	41.9	43.9	40	42.8	45.2	42.2	MdPMT1.4
MdPMT1.5	156.1	819	152.3	166.8	45.3	41.2	7.3	2.7	***	40.9	40.9	42.5	40.9	41.3	38.9	42	40	40.9	39.2	40.8	42.3	41.7	43.8	43.8	42.6	39.6	42.4	38.8	41.7	42.9	41.1	MdPMT1.5
MdPMT2.1	161.6	945	154.9	154.9	94	95.5	93.3	97.7	101.4	***	100	66.6	48	50	49.8	54	50.2	48.1	42.9	53.8	50.9	54.2	53.3	52.9	52.2	48.9	52.7	51.8	52.4	53.8	52.7	MdPMT2.1
MdPMT2.2	161.6	945	154.9	154.9	94	95.5	93.3	97.7	101.4	0	***	66.6	48	50	49.8	54	50.2	48.1	42.9	53.8	50.9	54.2	53.3	52.9	52.2	48.9	52.7	51.8	52.4	53.8	52.7	MdPMT2.2
MdPMT2.3	161.8	1000	150.9	160.9	92.8	96	89.3	92.9	95.8	39.1	39.1	***	49.3	48.4	50.9	51.5	50.4	50.3	46.9	50.1	51.6	50.7	50.5	49.9	50.9	47	50.7	50.7	51.8	53.8	51.1	MdPMT2.3
MdPMT3.1	147.3	1000	150.1	163.1	89.8	90.3	90.8	92.1	97.2	78	78	78.2	***	88	53.8	58	54.2	52.4	49.3	56	55.4	56.8	57.4	57.2	58.9	55	59.9	55.4	58.7	55.2	55.6	MdPMT3.1
MdPMT3.2	154.7	1000	160.2	174.3	91.8	93.4	94	94	97.7	77.2	77.2	80.7	12.9	***	53.8	57.1	53.4	53.5	50.2	55.2	56.2	56	56.2	56	57.1	53.8	57.5	53.8	57.5	55.8	55.2	MdPMT3.2
MdSOT1	146.6	907	141.6	154.9	92.8	91.9	94.9	97	100.4	71.4	71.4	67.9	60	63.5	***	71.9	67.4	61.6	60.4	65.4	67.2	67	67	66.6	68.4	62.9	67.8	99.8	74.1	67.7	73.9	MdSOT1
MdSOT2	153.2	1000	154.7	166.3	86.8	91	89.9	91.7	96.5	68	68	71	58.1	60	33.9	***	93.6	82.7	80.2	82.1	83.5	82.1	80.6	80.2	79.1	75.3	78.7	70.3	75.5	75.6	74	MdSOT2
MdSOT2.2	153.9	1000	151.8	165.1	89.1	93.5	91.5	93.4	99.3	69.8	69.8	71.8	59.9	62.9	34.6	5.6	***	76	75.6	81.4	79.5	82.8	79.2	78.8	77.8	73	77.8	71	75.2	69.8	72.8	MdSOT2.2
MdSOT2.3	168.8	796	162.8	167.6	80.9	86	92.1	93.5	99.3	73	73	75.7	66.2	67.9	41.1	20	22.2	***	86.7	93	85.6	94.8	80.2	79.8	74.2	68.3	73	67.4	73.9	71.5	72.8	MdSOT2.3
MdSOT2.4	170.9	819	169.2	183.2	90.6	95.4	96	98.2	104.4	73.3	73.3	78	67.9	69.6	43.7	20.3	21.5	0.8	***	91.2	84.1	93.6	77.8	77.3	72.5	67.4	71.1	66.1	72.5	64.1	71.1	MdSOT2.4
MdSOT2.5	160.9	1000	159.6	171.9	86.5	89.3	89.2	91	96.4	66.2	66.2	71.4	62.5	64	43.6	18.2	18.7	5.2	6.8	***	95.6	95.6	79.6	79	74.6	71	75.4	65.2	72.7	70.4	70.4	MdSOT2.5
MdSOT2.6	156.6	1000	156.2	167.7	84.9	85.5	87.3	89.2	93.6	64.3	64.3	67.1	57.1	58.8	43	16.2	16.4	4.2	4.9	3.5	***	98.1	81.2	80.8	75.3	71.5	76.3	67.2	74.6	66.8	73.2	MdSOT2.6
MdSOT2.7	159.7	1000	158.4	169.1	85.5	88.9	89.9	91.7	97.1	67.7	67.7	72.7	61.5	63	41.9	17.4	18.7	4.9	5.8	4.4	1.9	***	79.8	79.2	74	71.4	74.8	67.6	75.5	72.9	71.2	MdSOT2.7
MdSOT2.8	152.8	1000	151.6	165.5	84.1	88.7	84.7	84.7	89.6	68.7	68.7	70.7	60.2	63	40.6	21.6	21.9	22.5	23.9	22.1	20.1	21.6	***	99.4	75.8	72.2	75.8	67.3	72.9	70.6	71.3	MdSOT2.8
MdSOT2.9	154	1000	152.8	166.9	84.1	88.7	84.7	84.7	89.6	69.7	69.7	72.2	60.7	63.5	41.3	22.2	22.5	23.1	24.6	22.9	20.7	22.4	0.6	***	75.4	72	75.4	66.7	72.5	70.2	71	MdSOT2.9
MdSOT3	150	1000	144.8	157.6	82.1	85.8	87.9	89.1	93.6	72.8	72.8	72	56	60.5	39.7	24.2	25.9	31.2	31.6	29.2	28.3	29.3	27.3	27.9	***	90.3	95.8	68.1	73.4	72.9	73.2	MdSOT3
MdSOT3.2	154.2	1000	149.8	163.5	90	94.9	93.5	94.8	99.9	79	79	80.1	62.2	66	47.2	29.6	31.2	37	37.3	33.6	32.5	33.9	31.9	32.2	10.1	***	90.3	62.4	68.3	67.3	68	MdSOT3.2
MdSOT3.3	150	1000	147	160.1	86.6	88.3	89.1	89.6	94.3	71.1	71.1	73	54.3	59.2	41.9	24.9	26.2	31.2	32.6	28.6	27.4	28.7	27.9	28.5	4.3	10.1	***	65.5	70.8	72.9	69.5	MdSOT3.3
MdSOT4	153.9	945	147	160.1	95	98.2	101.3	103.3	107.6	75.2	75.2	72.2	63.8	68	0.2	36.1	36.6	42.1	44.5	44.8	43	42.4	41.7	42.7	42	49.8	44.4	***	75.8	72.9	73	MdSOT4
MdSOT5	158.4	1000	154.7	167.7	85.4	89.7	89.3	92.9	97.1	72.5	72.5	69.8	56.8	60	31.2	26.9	28.3	31.6	33.8	31.9	31	29.7	32	32.6	31.8	37.6	34.4	28.8	***	83.3	82.1	MdSOT5
MdSOT5.2	945	476	945	615	874	703	719	754	661	754	754	1000	845	1000	688	1000	1000	688	945	1000	1000	945	1000	1000	1000	1000	1000	675	819	***	91.2	MdSOT5.2
MdSOT5.3	168.5	1000	167.1	181.9	89.6	91.4	92.3	96.6	99.7	72.2	72.2	71.3	64.2	65.7	32.1	29.6	31.8	32.9	35.9	35.8	32.9	34.3	35	35.7	33.2	40.1	36.4	33.5	20.1	1000	***	MdSOT5.3
	MdInT1	MdInT2	MdInT3	MdInT4	MdPMT1.1	MdPMT1.2	MdPMT1.3	MdPMT1.4	MdPMT1.5	MdPMT2.1	MdPMT2.2	MdPMT2.3	MdPMT3.1	MdPMT3.2	MdSOT1	MdSOT2	MdSOT2.2	MdSOT2.3	MdSOT2.4	MdSOT2.5	MdSOT2.6	MdSOT2.7	MdSOT2.8	MdSOT2.9	MdSOT3	MdSOT3.2	MdSOT3.3	MdSOT4	MdSOT5	MdSOT5.2	MdSOT5.3
Note:	Percent Similarity in upper triangle
	Percent Divergence in lower triangle
