# Supplementary material for: The Malus domestica sugar transporter gene family: identifications based on genome and expression profiling related to the accumulation of fruit sugars
Source: Front Plant Sci. 2014 Nov 5;5:569. doi: 10.3389/fpls.2014.00569 (PMC4220645; doi:10.3389/fpls.2014.00569)
Supplement: Supplementary file 2 [file DataSheet2.XLS]

## Sheet: Results of  pairwise comparisio
Supplementary Data Excel File 2-Sheet 1.Results of pair-wise comparisons of M. domestica genome predicted sucrose transporter genes against Arabidopsis thaliana, Vitis vinifera, and Prunus persica genome database and TrEMBL database
					Results (best hit) of pairwise comparison of the the Malus x domestica genome predicted genes against the Arabidopsis sugar transporter using BLASTP with an EXP cutoff < 1e-10.						Results (best hit) of pairwise comparison of the the Malus x domestica genome predicted sugar transporter genes against the Vitis_vinifera _mRNA_v1.fa (#30,434) using TBLASTN with an EXP cutoff < 1e-10.					Results (best hit) of pairwise comparison of the the Malus x domestica genome predicted genes against peach sugar transporter from the peach database release 091010 (28,692 aa) using BLASTP with an EXP cutoff < 1e-10.					Results (best hit) of pairwise comparison of the the Malus x domestica genome predicted sugar transporter genes against the Populus.trichocarpa.v2.0 database (45,778 aa) using BLASTP with an EXP cutoff < 1e-10.					Results (best hit) of pairwise comparison of the Malus x domestica genome predicted predicted sugar transporter genes against the TrEMBL database release 091010 (11,636,205 aa) using BLASTP with an EXP cutoff < 1e-10.
					Organism						Organism					Organism					Organism					Organism
					Arabidopsis thaliana						Vitis					Peach					Poplar
Query ID	Scaffold ID	Transcript Start	Transcript Stop	Transcript Length	Match ID	Description	Percent Identity	Length of Overlap	E-value	Score	Match ID	Percent Identity	Length of Overlap	E-value	Score	Match ID	Percent Identity	Length of Overlap	E-value	Score	Match ID	Percent Identity	Length of Overlap	E-value	Score	Match ID	Organism	Description	Percent Identity	Length of Overlap	E-value	Score
MDP0000577831	chr0	13310534	13310796	263	AT2G02860.2	SUT2 (SUCROSE TRANSPORTER 2); carbohydrate transmembrane transporter/ sucrose transmembrane transporter/ sucrose:hydrogen symporter/ sugar:hydrogen symporter	62.5	48	2e-12	67.8	GSVIVT00037013001	69.39	49	4e-13	69.3	ppa003041m	89.58	48	8e-19	88.2	POPTR_0008s14760.1	85.42	48	6e-18	85.9	B9HJT4_POPTR	Populus trichocarpa (Western balsam poplar) (Populus balsamifera subsp. trichocarpa)	Sucrose proton symporter	85.42	48	2e-15	85.1
MDP0000850943	chr13	4786129	4791103	4975	AT2G02860.1	SUT2 (SUCROSE TRANSPORTER 2); carbohydrate transmembrane transporter/ sucrose transmembrane transporter/ sucrose:hydrogen symporter/ sugar:hydrogen symporter	70	630	0	838	GSVIVT00037013001	70.43	629	0	818	ppa003041m	86.46	635	0	1027	POPTR_0008s14760.1	75.37	341	1e-137	487	B9S291_RICCO	Ricinus communis (Castor bean)	Sucrose transport protein, putative	73.04	638	0	889
MDP0000124666	chr12	6236203	6237118	916	AT1G71880.1	SUC1 (Sucrose-proton symporter 1); carbohydrate transmembrane transporter/ sucrose:hydrogen symporter/ sugar:hydrogen symporter	53.71	229	4e-61	231	GSVIVT00002302001	60.17	231	3e-65	244	ppa004033m	63.09	233	6e-75	276	POPTR_0013s11950.1	51.88	239	2e-59	225	Q39438_BETVU	Beta vulgaris subsp. vulgaris	Sucrose/proton-symporter	55.08	236	3e-64	249
MDP0000217835	chr12	6236357	6237115	759	AT1G22710.1	SUC2 (SUCROSE-PROTON SYMPORTER 2); carbohydrate transmembrane transporter/ sucrose transmembrane transporter/ sucrose:hydrogen symporter/ sugar:hydrogen symporter	44.44	162	7e-27	117	GSVIVT00002302001	48.03	152	2e-28	122	ppa004033m	58.55	152	4e-41	164	POPTR_0013s11950.1	51.85	135	1e-28	123	D1GC38_9LAMI	Verbascum phoeniceum	Sucrose transporter 1	52	150	1e-31	140
MDP0000172607	chr0	108800428	108801691	1264	AT1G71880.1	SUC1 (Sucrose-proton symporter 1); carbohydrate transmembrane transporter/ sucrose:hydrogen symporter/ sugar:hydrogen symporter	54.19	227	3e-61	231	GSVIVT00002302001	61.14	229	2e-65	246	ppa004033m	63.64	231	4e-75	277	POPTR_0013s11950.1	52.74	237	2e-59	226	Q5YGP9_9ROSI	Juglans regia (English walnut)	Sucrose transporter	58.26	230	3e-64	249
MDP0000137383	chr10	5601556	5603062	1507	AT1G71880.1	SUC1 (Sucrose-proton symporter 1); carbohydrate transmembrane transporter/ sucrose:hydrogen symporter/ sugar:hydrogen symporter	64.68	419	5e-141	497	GSVIVT00002302001	71.67	406	3e-148	521	ppa004033m	82.29	401	1e-169	592	POPTR_0019s11560.1	68.65	421	7e-148	520	Q5YGP9_9ROSI	Juglans regia (English walnut)	Sucrose transporter	72.21	421	1e-153	547
MDP0000774366	chr10	5610911	5611469	559	AT1G22710.1	SUC2 (SUCROSE-PROTON SYMPORTER 2); carbohydrate transmembrane transporter/ sucrose transmembrane transporter/ sucrose:hydrogen symporter/ sugar:hydrogen symporter	77.01	87	2e-27	117	GSVIVT00002302001	77.78	90	1e-29	124	ppa004033m	86.6	97	1e-36	147	POPTR_0013s11950.1	79	100	5e-31	129	A0T059_HEVBR	Hevea brasiliensis (Para rubber tree)	Sucrose transporter 3	75.26	97	3e-28	127
MDP0000263618	chr5	12955840	12958679	2840	AT1G22710.1	SUC2 (SUCROSE-PROTON SYMPORTER 2); carbohydrate transmembrane transporter/ sucrose transmembrane transporter/ sucrose:hydrogen symporter/ sugar:hydrogen symporter	48.53	307	5e-77	284	GSVIVT00002302001	57	307	1e-82	303	ppa004033m	62.14	309	2e-100	362	POPTR_0013s11950.1	51.72	319	5e-81	298	Q5YGP9_9ROSI	Juglans regia (English walnut)	Sucrose transporter	55.13	312	3e-85	319
MDP0000426862	chr9	22402649	22406352	3704	AT1G22710.1	SUC2 (SUCROSE-PROTON SYMPORTER 2); carbohydrate transmembrane transporter/ sucrose transmembrane transporter/ sucrose:hydrogen symporter/ sugar:hydrogen symporter	64.33	513	2e-157	552	GSVIVT00002302001	68.11	486	1e-160	563	ppa004033m	77.67	497	0	663	POPTR_0013s11950.1	64.23	534	1e-163	573	Q41152_RICCO	Ricinus communis (Castor bean)	Sucrose carrier	69.09	508	2e-166	590
MDP0000277235	chr16	3289158	3293974	4817	AT2G02860.1	SUT2 (SUCROSE TRANSPORTER 2); carbohydrate transmembrane transporter/ sucrose transmembrane transporter/ sucrose:hydrogen symporter/ sugar:hydrogen symporter	73.04	549	0	799	GSVIVT00037013001	75.09	550	0	806	ppa003041m	90.97	554	0	996	POPTR_0008s14760.1	77.66	282	3e-123	439	B9S291_RICCO	Ricinus communis (Castor bean)	Sucrose transport protein, putative	77.14	560	0	854
MDP0000275743	chr15	39745672	39749711	4040	AT1G09960.1	SUT4 (SUCROSE TRANSPORTER 4); carbohydrate transmembrane transporter/ sucrose transmembrane transporter/ sucrose:hydrogen symporter/ sugar:hydrogen symporter	73.23	452	3e-172	602	GSVIVT00015035001	76.22	492	0	633	ppa004619m	86.38	492	0	745	POPTR_0019s11560.1	51.69	472	1e-118	423	Q6SXP4_MALDO	Malus domestica (Apple) (Pyrus malus)	Sucrose transporter	96.14	492	0	803
MDP0000242783	chr8	25340457	25343297	2841	AT1G09960.1	SUT4 (SUCROSE TRANSPORTER 4); carbohydrate transmembrane transporter/ sucrose transmembrane transporter/ sucrose:hydrogen symporter/ sugar:hydrogen symporter	69.21	341	4e-103	371	GSVIVT00015035001	73.62	345	2e-114	409	ppa004619m	81.64	365	6e-140	493	POPTR_0002s10730.1	73.76	282	8e-109	390	Q6SXP4_MALDO	Malus domestica (Apple) (Pyrus malus)	Sucrose transporter	86.96	368	1e-146	523
MDP0000275550	chr8	25354704	25358236	3533	AT1G09960.1	SUT4 (SUCROSE TRANSPORTER 4); carbohydrate transmembrane transporter/ sucrose transmembrane transporter/ sucrose:hydrogen symporter/ sugar:hydrogen symporter	68.88	241	2e-66	249	GSVIVT00015035001	80.72	223	2e-78	289	ppa004619m	87.89	223	2e-85	311	POPTR_0002s10730.1	79.76	168	3e-69	258	Q6SXP4_MALDO	Malus domestica (Apple) (Pyrus malus)	Sucrose transporter	93.67	221	8e-87	324
MDP0000206996	chr8	25356318	25360092	3775	AT1G09960.1	SUT4 (SUCROSE TRANSPORTER 4); carbohydrate transmembrane transporter/ sucrose transmembrane transporter/ sucrose:hydrogen symporter/ sugar:hydrogen symporter	68.77	522	2e-173	605	GSVIVT00015035001	74.75	507	0	646	ppa004619m	86.64	509	0	786	POPTR_0013s11950.1	50.82	486	2e-120	429	Q6SXP4_MALDO	Malus domestica (Apple) (Pyrus malus)	Sucrose transporter	92.53	509	0	825
MDP0000214583	chr8	25359289	25359753	465	AT1G09960.1	SUT4 (SUCROSE TRANSPORTER 4); carbohydrate transmembrane transporter/ sucrose transmembrane transporter/ sucrose:hydrogen symporter/ sugar:hydrogen symporter	73.03	152	6e-60	226	GSVIVT00015035001	78.67	150	7e-61	228	ppa004619m	92.11	152	9e-80	291	POPTR_0002s10710.1	77.18	149	2e-59	224	Q6SXP4_MALDO	Malus domestica (Apple) (Pyrus malus)	Sucrose transporter	95.39	152	4e-79	296

## Sheet: Analysis
Supplementary Data Excel File 2-Sheet 2.Analysis of M. domestica genome predicted sucrose transporter genes based on sequence length, number of predicted transmembrane domains, and consistency with ESTs.
						EST in Genbank
Query ID	Scaffold ID	Transcript Start	Transcript Stop	Length of A.A.	No. of transmembrane domain	Number	consistency with genome predicated sequence	The pridicated other gene set	Match ID of Arabidopsis
MDP0000577831	chr0	13310534	13310796	83	1	No			AT2G02860.2
MDP0000850943	chr13	4786129	4791103	632	11	1	Yes		AT2G02860.1
MDP0000124666	chr12	6236203	6237118	264	4	No			AT1G71880.1
MDP0000217835	chr12	6236357	6237115	207	2	No			AT1G22710.1
MDP0000172607	chr0	108800428	108801691	293	4	No			AT1G71880.1
MDP0000137383	chr10	5601556	5603062	420	8	5	NO	MDP0000897552	AT1G71880.1
MDP0000774366	chr10	5610911	5611469	105	3	No			AT1G22710.1
MDP0000263618	chr5	12955840	12958679	369	7	No			AT1G22710.1
MDP0000426862	chr9	22402649	22406352	488	11	No			AT1G22710.1
MDP0000277235	chr16	3289158	3293974	566	10	3	Yes		AT2G02860.1
MDP0000275743	chr15	39745672	39749711	516	12	9	No	MDP0000172444	AT1G09960.1
MDP0000242783	chr8	25340457	25343297	373	8	1	Yes		AT1G09960.1
MDP0000275550	chr8	25354704	25358236	302	8	1	Yes		AT1G09960.1
MDP0000206996	chr8	25356318	25360092	509	12	1	Yes		AT1G09960.1
MDP0000214583	chr8	25359289	25359753	154	4	No			AT1G09960.1

## Sheet: Candinate gene imformation
Supplementary Data Excel File 2-sheet 3. M. domestica sucrose transporter genes selected according to sequence length (>200a.a) and number of predicted transmembrane domains (≥6). Genes were named based on results of phylogenetic analysis
							EST					Arabidopsis
Name of candinate gene	Query ID	Scaffold ID	Transcript Start	Transcript Stop	Direction on Chr	Contig	Length of A.A.	Number of EST	Number of transmembrane domain	N-end	The Results for Predicated Localization	Match ID of Arabidopsis	Description Function
MdSUT1.1	MDP0000897552	chr10	5601395	5603062	-	MDC008148.490	413	5	8	IN	plas: 6.0, vacu: 4.0, E.R.: 3.0	AT1G71880.1	SUC1 (Sucrose-proton symporter 1). carbohydrate transmembrane transporter/ sucrose:hydrogen symporter/ sugar:hydrogen symporter
MdSUT1.2	MDP0000426862	chr9	22402649	22406352	-	MDC008084.511	488	No	11	IN	plas: 8.0, vacu: 2.0, E.R.: 2.0, cyto: 1.0	AT1G22710.1	SUC2 (SUCROSE-PROTON SYMPORTER 2). carbohydrate transmembrane transporter/ sucrose transmembrane transporter/ sucrose:hydrogen symporter/ sugar:hydrogen symporter
MdSUT1.3	MDP0000263618	chr5	12955840	12958679	+	MDC002686.391	369	No	7	OUT	plas: 10.0, E.R.: 2.0, chlo: 1.0	AT1G22710.1	SUC2 (SUCROSE-PROTON SYMPORTER 2). carbohydrate transmembrane transporter/ sucrose transmembrane transporter/ sucrose:hydrogen symporter/ sugar:hydrogen symporter
MdSUT2.1	MDP0000277235	chr16	3289158	3293974	+	MDC005016.274	566	3	10	IN	plas: 10.0, E.R.: 3.0	AT2G02860.1	SUT2 (SUCROSE TRANSPORTER 2). carbohydrate transmembrane transporter/ sucrose transmembrane transporter/ sucrose:hydrogen symporter/ sugar:hydrogen symporter
MdSUT2.2	MDP0000850943	chr13	4786129	4791103	-	MDC017456.160	632	1	11	IN	plas: 9.0, E.R.: 4.0	AT2G02860.1	SUT2 (SUCROSE TRANSPORTER 2). carbohydrate transmembrane transporter/ sucrose transmembrane transporter/ sucrose:hydrogen symporter/ sugar:hydrogen symporter
MdSUT4.1	MDP0000172444	chr15	39745672	39749711	-	MDC002882.545	499	9	12	IN	plas: 11.0, golg: 2.0	AT1G09960.1	SUT4 (SUCROSE TRANSPORTER 4). carbohydrate transmembrane transporter/ sucrose transmembrane transporter/ sucrose:hydrogen symporter/ sugar:hydrogen symporter
MdSUT4.2	MDP0000206996	chr8	25356318	25360092	+	MDC015594.181	509	1	12	IN	plas: 11.0, golg: 2.0	AT1G09960.1	SUT4 (SUCROSE TRANSPORTER 4). carbohydrate transmembrane transporter/ sucrose transmembrane transporter/ sucrose:hydrogen symporter/ sugar:hydrogen symporter
MdSUT4.3	MDP0000242783	chr8	25340457	25343297	+	MDC015594.161	373	1	8	IN	mito: 6.5, chlo_mito: 5.5, chlo: 3.5, cyto: 1.0, plas: 1.0, extr: 1.0	AT1G09960.1	SUT4 (SUCROSE TRANSPORTER 4). carbohydrate transmembrane transporter/ sucrose transmembrane transporter/ sucrose:hydrogen symporter/ sugar:hydrogen symporter
MdSUT4.4	MDP0000275550	chr8	25354704	25358236	-	MDC004608.631	302	1	8	IN	mito: 7.0, plas: 3.0, vacu: 2.0, E.R.: 2.0	AT1G09960.1	SUT4 (SUCROSE TRANSPORTER 4). carbohydrate transmembrane transporter/ sucrose transmembrane transporter/ sucrose:hydrogen symporter/ sugar:hydrogen symporter

## Sheet: Pair Distances
Supplementary Data Excel File 2-sheet4. Pair distances of Untitled ClustalW among selected M. domestica sucrose transporters
	MdSUT1.1	MdSUT1.2	MdSUT1.3	MdSUT2.1	MdSUT2.2	MdSUT4.1	MdSUT4.2	MdSUT4.3	MdSUT4.4
MdSUT1.1	***	85	51.7	46.1	46.4	50.3	50.3	25.8	31.1	MdSUT1.1
MdSUT1.2	120.7	***	50.4	38.7	42.1	47.7	47.1	39.9	45.4	MdSUT1.2
MdSUT1.3	1000	118.5	***	26.8	26.6	29.3	29.8	24.4	25.8	MdSUT1.3
MdSUT2.1	1000	1000	796	***	93.6	41.7	40.3	33.8	43.4	MdSUT2.1
MdSUT2.2	845	661	626	83.5	***	45.1	43.8	37.8	48	MdSUT2.2
MdSUT4.1	202	68.1	245	907	1000	***	94.6	85.8	92.4	MdSUT4.1
MdSUT4.2	200	90	245	736	874	5.6	***	89.8	96	MdSUT4.2
MdSUT4.3	545	103.9	185.7	907	874	14.5	9.7	***	75.8	MdSUT4.3
MdSUT4.4	258	95.2	201	1000	1000	17.1	13	16.7	***	MdSUT4.4
	MdSUT1.1	MdSUT1.2	MdSUT1.3	MdSUT2.1	MdSUT2.2	MdSUT4.1	MdSUT4.2	MdSUT4.3	MdSUT4.4
Note:	Percent Similarity in upper triangle
	Percent Divergence in lower triangle
