# Supplementary material for: The Malus domestica sugar transporter gene family: identifications based on genome and expression profiling related to the accumulation of fruit sugars
Source: Front Plant Sci. 2014 Nov 5;5:569. doi: 10.3389/fpls.2014.00569 (PMC4220645; doi:10.3389/fpls.2014.00569)
Supplement: Supplementary file 3 [file DataSheet3.XLS]

## Sheet: Sheet1
Supplementary Data Excel File 3-Sheet 1. Results of pair-wise comparisons of M. domestica genome predicted monosaccharide transporter genes against Arabidopsis thaliana, Vitis vinifera, and Prunus persica genome database and TrEMBL database.
					Results (best hit) of pairwise comparison of the the Malus x domestica genome predicted genes against the Arabidopsis sugar transporter using BLASTP with an EXP cutoff < 1e-10.						Results (best hit) of pairwise comparison of the the Malus x domestica genome predicted sugar transporter genes against the Vitis_vinifera _mRNA_v1.fa (#30,434) using TBLASTN with an EXP cutoff < 1e-10.					Results (best hit) of pairwise comparison of the the Malus x domestica genome predicted genes against peach sugar transporter from the peach database release 091010 (28,692 aa) using BLASTP with an EXP cutoff < 1e-10.					Results (best hit) of pairwise comparison of the the Malus x domestica genome predicted sugar transporter genes against the Populus.trichocarpa.v2.0 database (45,778 aa) using BLASTP with an EXP cutoff < 1e-10.					Results (best hit) of pairwise comparison of the Malus x domestica genome predicted predicted sugar transporter genes against the TrEMBL database release 091010 (11,636,205 aa) using BLASTP with an EXP cutoff < 1e-10.
					Organism						Organism					Organism					Organism					Organism
					Arabidopsis thaliana						Vitis					Peach					Poplar
Query ID	Scaffold ID	Transcript Start	Transcript Stop	Transcript Length	Match ID	Description	Percent Identity	Length of Overlap	E-value	Score	Match ID	Percent Identity	Length of Overlap	E-value	Score	Match ID	Percent Identity	Length of Overlap	E-value	Score	Match ID	Percent Identity	Length of Overlap	E-value	Score	Match ID	Organism	Description	Percent Identity	Length of Overlap	E-value	Score
MDP0000146340	chr0	14895740	14898009	2270	AT1G11260.1	STP1 (SUGAR TRANSPORTER 1); carbohydrate transmembrane transporter/ sugar:hydrogen symporter	63.89	468	2e-165	578	GSVIVT00004559001	63.48	471	2e-160	562	ppa016373m	77.56	468	0	694	POPTR_0001s08750.1	69.08	469	1e-175	613	B9RC21_RICCO	Ricinus communis (Castor bean)	Sugar transporter, putative	69.02	468	8e-176	620
MDP0000182593	chr0	111426435	111427437	1003	AT3G51490.2		37.17	191	2e-17	85.1	GSVIVT00019321001	47.64	191	4e-35	144	ppa017631m	69.35	186	9e-67	249	POPTR_0002s00760.1	47.12	191	1e-36	149	B9R8S3_RICCO	Ricinus communis (Castor bean)	Sugar transporter, putative	50.53	190	1e-37	159
MDP0000193933	chr0	4354623	4355613	991	AT3G19940.1	sugar transporter, putative	69.59	296	9e-119	423	GSVIVT00004559001	63.07	287	5e-101	363	ppa023843m	85.91	298	5e-145	509	POPTR_0005s09290.1	75.43	289	4e-125	444	B9S337_RICCO	Ricinus communis (Castor bean)	Sugar transporter, putative	76.82	289	2e-124	449
MDP0000219430	chr0	110733489	110734160	672	AT5G61520.1	hexose transporter, putative	64.55	220	6e-67	250	GSVIVT00030854001	79.19	221	8e-92	332	ppa004465m	90.13	223	5e-106	379	POPTR_0016s12820.1	79.28	222	4e-88	320	A5BLV8_VITVI	Vitis vinifera (Grape)	Putative uncharacterized protein	79.19	221	7e-90	333
MDP0000253752	chr0	4337685	4353545	15861	AT5G23270.1	STP11 (SUGAR TRANSPORTER 11); carbohydrate transmembrane transporter/ sugar:hydrogen symporter	67.91	215	8e-70	263	GSVIVT00030854001	63.72	215	7e-66	249	ppa023843m	93.02	215	3e-98	357	POPTR_0005s09290.1	75.81	215	8e-77	286	B9S337_RICCO	Ricinus communis (Castor bean)	Sugar transporter, putative	75.35	215	2e-75	288
MDP0000291687	chr0	53331625	53332739	1115	AT1G11260.1	STP1 (SUGAR TRANSPORTER 1); carbohydrate transmembrane transporter/ sugar:hydrogen symporter	68.87	151	8e-58	220	GSVIVT00009747001	73.51	151	1e-54	209	ppa004219m	82.78	151	7e-64	240	POPTR_0004s03360.1	76.16	151	1e-56	217	B9SFC1_RICCO	Ricinus communis (Castor bean)	Sugar transporter, putative	75.82	153	8e-62	241
MDP0000294725	chr0	83044175	83044882	708	AT1G11260.1	STP1 (SUGAR TRANSPORTER 1); carbohydrate transmembrane transporter/ sugar:hydrogen symporter	86.63	202	2e-103	371	GSVIVT00004559001	86.21	203	1e-102	368	ppa004219m	95.05	202	4e-112	400	POPTR_0004s03360.1	87.13	202	4e-104	374	Q2IB24_9ROSI	Juglans regia (English walnut)	Hexose transporter 2	89.6	202	9e-104	380
MDP0000297458	chr0	106109874	106111155	1282	AT1G54730.2	sugar transporter, putative	70.41	196	9e-75	275	GSVIVT00006082001	73.76	202	3e-79	290	ppa004943m	84.16	202	4e-91	329	POPTR_0013s02850.1	74.75	202	1e-80	295	B9I800_POPTR	Populus trichocarpa (Western balsam poplar) (Populus balsamifera subsp. trichocarpa)	Predicted protein	74.75	202	1e-78	295
MDP0000372757	chr0	88057679	88058656	978	AT5G61520.1	hexose transporter, putative	61.42	324	2e-103	372	GSVIVT00030854001	76.78	323	1e-141	498	ppa004465m	87	323	6e-158	553	POPTR_0016s12820.1	78.12	329	3e-140	494	B9R9W6_RICCO	Ricinus communis (Castor bean)	Sugar transporter, putative	75.68	329	1e-139	499
MDP0000120413	chr1	23490796	23492098	1303	AT1G11260.1	STP1 (SUGAR TRANSPORTER 1); carbohydrate transmembrane transporter/ sugar:hydrogen symporter	71.93	114	2e-44	177	GSVIVT00009747001	73.68	114	3e-39	159	ppa004219m	83.33	114	2e-45	179	POPTR_0004s03360.1	76.32	114	3e-40	162	B9SFC1_RICCO	Ricinus communis (Castor bean)	Sugar transporter, putative	78.07	114	3e-46	190
MDP0000165140	chr1	4690607	4690861	255	AT1G34580.1	monosaccharide transporter, putative	67.12	73	2e-26	114	GSVIVT00015239001	69.86	73	2e-28	120	ppa020340m	83.56	73	1e-33	137	POPTR_0002s09640.1	73.33	75	4e-30	126	B9GUV3_POPTR	Populus trichocarpa (Western balsam poplar) (Populus balsamifera subsp. trichocarpa)	Predicted protein	73.33	75	7e-28	126
MDP0000173864	chr1	19985537	19986768	1232	AT4G35300.5		41.01	217	2e-32	135	GSVIVT00019321001	51.13	221	2e-53	205	ppa017631m	68.83	247	9e-91	329	POPTR_0002s00760.1	51.15	217	3e-52	202	B9R8S3_RICCO	Ricinus communis (Castor bean)	Sugar transporter, putative	53.39	221	6e-53	211
MDP0000177942	chr1	4705382	4707903	2522	AT1G34580.1	monosaccharide transporter, putative	61.95	473	3e-166	582	GSVIVT00015239001	71.7	470	0	664	ppa020340m	84.89	470	0	786	POPTR_0002s09640.1	70.89	474	0	650	A5BRZ0_VITVI	Vitis vinifera (Grape)	Putative uncharacterized protein	71.49	470	0	664
MDP0000216376	chr1	23596361	23597857	1497	AT5G61520.1	hexose transporter, putative	55.14	486	7e-116	414	GSVIVT00030854001	67.19	506	9e-167	583	ppa004465m	76.67	510	0	657	POPTR_0004s24170.1	65.68	507	1e-162	570	B9R9W6_RICCO	Ricinus communis (Castor bean)	Sugar transporter, putative	66.6	509	2e-165	586
MDP0000731031	chr1	23530611	23530898	288	AT1G11260.1	STP1 (SUGAR TRANSPORTER 1); carbohydrate transmembrane transporter/ sugar:hydrogen symporter	60.56	71	4e-22	99.4	GSVIVT00030854001	75	84	1e-33	137	ppa004465m	85.71	84	2e-38	153	POPTR_0004s24170.1	79.76	84	5e-36	145	B9N0M9_POPTR	Populus trichocarpa (Western balsam poplar) (Populus balsamifera subsp. trichocarpa)	Predicted protein	84.52	84	4e-35	150
MDP0000863082	chr1	29137621	29141041	3421	AT5G17010.3	sugar transporter family protein	76.34	503	2e-168	588	GSVIVT00014041001	81.47	475	5e-169	590	ppa004602m	90.82	501	0	717	POPTR_0019s08330.1	83.33	360	4e-148	521	A9PFB9_POPTR	Populus trichocarpa (Western balsam poplar) (Populus balsamifera subsp. trichocarpa)	Putative uncharacterized protein	85.26	502	0	678
MDP0000934357	chr1	29359518	29362240	2723	AT5G17520.1	RCP1 (ROOT CAP 1); maltose transmembrane transporter	64.55	347	2e-103	373	GSVIVT00013883001	67.82	348	5e-107	384	ppa006481m	70.77	414	1e-132	469	POPTR_0013s07340.1	73.07	349	4e-119	424	Q0GR04_MALDO	Malus domestica (Apple) (Pyrus malus)	Maltose transporter	88.65	423	1e-163	580
MDP0000134813	chr10	13734314	13735242	929	AT3G51490.1	TMT3 (TONOPLAST MONOSACCHARIDE TRANSPORTER3); carbohydrate transmembrane transporter/ nucleoside transmembrane transporter/ sugar:hydrogen symporter	77.45	204	1e-90	329	GSVIVT00019321001	82.87	216	6e-97	349	ppa001959m	88.89	216	4e-104	373	POPTR_0004s21690.1	81.94	216	2e-96	348	B9S3N8_RICCO	Ricinus communis (Castor bean)	Sugar transporter, putative	83.8	216	6e-96	353
MDP0000212510	chr10	13737422	13740641	3220	AT4G35300.4		73.82	741	0	920	GSVIVT00019321001	73.35	743	0	913	ppa001959m	88.15	726	0	1090	POPTR_0009s16960.1	78.11	740	0	989	B9S3N8_RICCO	Ricinus communis (Castor bean)	Sugar transporter, putative	79.86	740	0	1020
MDP0000236607	chr10	17792555	17794394	1840	AT3G19940.1	sugar transporter, putative	67.15	344	7e-124	440	GSVIVT00004559001	62.21	344	3e-109	392	ppa023227m	86.63	344	5e-165	577	POPTR_0007s07550.1	71.8	344	6e-134	474	B9S337_RICCO	Ricinus communis (Castor bean)	Sugar transporter, putative	73.84	344	3e-135	486
MDP0000247562	chr10	17796149	17798085	1937	AT3G19940.1	sugar transporter, putative	67.52	234	1e-79	293	GSVIVT00004559001	61.64	232	7e-73	270	ppa023227m	85.9	234	1e-105	379	POPTR_0007s07550.1	73.28	232	7e-89	324	B9S337_RICCO	Ricinus communis (Castor bean)	Sugar transporter, putative	75.43	232	5e-88	328
MDP0000288533	chr10	29266157	29268868	2712	AT1G11260.1	STP1 (SUGAR TRANSPORTER 1); carbohydrate transmembrane transporter/ sugar:hydrogen symporter	83.79	512	0	815	GSVIVT00004559001	82.08	519	0	815	ppa004219m	92.15	522	0	906	POPTR_0004s03360.1	85.25	522	0	848	B9H213_POPTR	Populus trichocarpa (Western balsam poplar) (Populus balsamifera subsp. trichocarpa)	Predicted protein	85.25	522	0	848
MDP0000138182	chr11	8120357	8124895	4539	AT5G59250.1	sugar transporter family protein	74.15	472	4e-178	621	GSVIVT00024269001	74.6	504	3e-180	628	ppa003611m	77.6	549	0	719	POPTR_0001s25100.1	76.8	487	0	657	B9S3F0_RICCO	Ricinus communis (Castor bean)	Sugar transporter, putative	75.97	491	0	667
MDP0000138435	chr11	8112224	8115701	3478	AT5G59250.1	sugar transporter family protein	64	75	6e-20	94.4	GSVIVT00024269001	56.07	107	7e-24	107	ppa003611m	55.92	152	2e-34	142	POPTR_0001s25100.1	70.67	75	1e-23	107	C6TE28_SOYBN	Glycine max (Soybean) (Glycine hispida)	Putative uncharacterized protein	63.83	94	2e-24	117
MDP0000231242	chr11	33651830	33655111	3282	AT2G48020.1	sugar transporter, putative	63.95	491	4e-179	624	GSVIVT00023634001	64.84	512	0	639	ppa005144m	75.55	503	0	721	POPTR_0002s22860.1	65.1	510	0	648	B9GTB1_POPTR	Populus trichocarpa (Western balsam poplar) (Populus balsamifera subsp. trichocarpa)	Predicted protein	65.1	510	0	649
MDP0000278488	chr11	33667816	33669782	1967	AT2G48020.1	sugar transporter, putative	48.45	291	1e-60	229	GSVIVT00023634001	53.78	238	2e-62	234	ppa018319m	63.56	236	2e-75	278	POPTR_0002s22860.1	47.71	306	1e-61	233	D7TP83_VITVI	Vitis vinifera (Grape)	Whole genome shotgun sequence of line PN40024, scaffold_104.assembly12x	53.78	238	2e-60	235
MDP0000284146	chr11	8125823	8130473	4651	AT5G59250.1	sugar transporter family protein	64.47	76	3e-21	98.2	GSVIVT00024269001	67.07	82	2e-24	108	ppa003611m	82.93	82	7e-32	133	POPTR_0001s25100.1	53.51	114	1e-25	112	B9S3F0_RICCO	Ricinus communis (Castor bean)	Sugar transporter, putative	69.51	82	3e-25	118
MDP0000319833	chr11	33656556	33664353	7798	AT2G48020.1	sugar transporter, putative	57.44	484	8e-149	525	GSVIVT00023634001	60.16	497	3e-153	539	ppa018319m	72.98	507	0	667	POPTR_0002s22860.1	59.63	493	2e-155	547	B9GTB1_POPTR	Populus trichocarpa (Western balsam poplar) (Populus balsamifera subsp. trichocarpa)	Predicted protein	59.84	493	9e-154	548
MDP0000325761	chr11	33645248	33648609	3362	AT2G48020.1	sugar transporter, putative	69.83	464	0	637	GSVIVT00023634001	71.4	486	0	663	ppa005144m	82.74	475	0	739	POPTR_0002s22860.1	70.19	483	0	654	B9SFL0_RICCO	Ricinus communis (Castor bean)	Sugar transporter, putative	71.1	481	0	663
MDP0000154372	chr12	29136811	29138783	1973	AT1G08920.3	sugar transporter, putative	36.08	255	1e-39	159	GSVIVT00006087001	43.53	255	6e-50	194	ppa004943m	37.8	254	8e-38	153	POPTR_0013s02870.1	43.14	255	2e-47	186	D7TV10_VITVI	Vitis vinifera (Grape)	Whole genome shotgun sequence of line PN40024, scaffold_30.assembly12x	43.53	255	1e-47	194
MDP0000180800	chr12	29035541	29043012	7472	AT1G54730.2	sugar transporter, putative	49.52	420	1e-92	337	GSVIVT00006082001	51.38	434	2e-105	379	ppa004943m	59.22	434	1e-117	420	POPTR_0013s02850.1	53.46	434	1e-108	391	B9I800_POPTR	Populus trichocarpa (Western balsam poplar) (Populus balsamifera subsp. trichocarpa)	Predicted protein	53.36	431	1e-105	388
MDP0000216013	chr12	29066438	29067937	1500	AT1G54730.2	sugar transporter, putative	65.47	223	7e-78	286	GSVIVT00006082001	67.67	232	9e-83	302	ppa004943m	76.29	232	1e-94	342	POPTR_0013s02850.1	67.24	232	2e-83	305	B9I800_POPTR	Populus trichocarpa (Western balsam poplar) (Populus balsamifera subsp. trichocarpa)	Predicted protein	67.24	232	3e-81	305
MDP0000293785	chr12	29030096	29036360	6265	AT1G54730.2	sugar transporter, putative	57.07	368	2e-104	377	GSVIVT00006082001	55.63	426	3e-116	415	ppa004943m	65.02	426	1e-132	469	POPTR_0013s02850.1	58.45	426	3e-121	432	B9RF04_RICCO	Ricinus communis (Castor bean)	Sugar transporter, putative	58.47	431	3e-118	430
MDP0000299992	chr12	29044417	29050649	6233	AT1G54730.2	sugar transporter, putative	52.99	368	3e-93	339	GSVIVT00006082001	52.58	426	3e-107	385	ppa004943m	61.03	426	4e-121	431	POPTR_0013s02850.1	55.82	421	3e-112	402	B9RF04_RICCO	Ricinus communis (Castor bean)	Sugar transporter, putative	55.45	431	7e-109	399
MDP0000341008	chr12	21970759	21974464	3706	AT1G19450.1	integral membrane protein, putative / sugar transporter family protein	82.17	488	0	762	GSVIVT00024920001	80.94	488	0	758	ppa004897m	91.17	487	0	832	POPTR_0002s26150.1	85.01	487	0	762	B9R7V2_RICCO	Ricinus communis (Castor bean)	Sugar transporter, putative	85.22	487	0	790
MDP0000190194	chr13	18387411	18389286	1876	AT5G26340.1	MSS1; carbohydrate transmembrane transporter/ hexose:hydrogen symporter/ high-affinity hydrogen:glucose symporter/ sugar:hydrogen symporter	74.14	321	1e-136	483	GSVIVT00019956001	73.58	318	2e-133	472	ppa004423m	87.08	325	4e-153	537	POPTR_0010s10010.1	72.27	321	2e-130	462	B9RTZ7_RICCO	Ricinus communis (Castor bean)	Sugar transporter, putative	74.45	321	8e-134	481
MDP0000193050	chr13	18343605	18348673	5069	AT5G26340.1	MSS1; carbohydrate transmembrane transporter/ hexose:hydrogen symporter/ high-affinity hydrogen:glucose symporter/ sugar:hydrogen symporter	81.59	516	0	841	GSVIVT00019956001	82.16	527	0	861	ppa004132m	92.86	518	0	962	POPTR_0008s15050.1	80.19	515	0	830	B9RTZ7_RICCO	Ricinus communis (Castor bean)	Sugar transporter, putative	84.11	516	0	872
MDP0000204929	chr13	18368935	18371381	2447	AT5G26340.1	MSS1; carbohydrate transmembrane transporter/ hexose:hydrogen symporter/ high-affinity hydrogen:glucose symporter/ sugar:hydrogen symporter	74.54	491	0	782	GSVIVT00019956001	75.66	493	0	784	ppa004424m	88.76	498	0	919	POPTR_0008s15050.1	73.42	489	0	763	Q10PW9_ORYSJ	Oryza sativa subsp. japonica (Rice)	Os03g0218400 protein	75.86	497	0	790
MDP0000289098	chr13	18396264	18398678	2415	AT5G26340.1	MSS1; carbohydrate transmembrane transporter/ hexose:hydrogen symporter/ high-affinity hydrogen:glucose symporter/ sugar:hydrogen symporter	72.53	495	0	644	GSVIVT00019956001	72.67	483	0	633	ppa020009m	87.85	494	0	782	POPTR_0008s15050.1	71.17	496	0	635	B9RTZ7_RICCO	Ricinus communis (Castor bean)	Sugar transporter, putative	72.86	490	0	646
MDP0000485591	chr13	22783872	22785791	1920	AT1G34580.1	monosaccharide transporter, putative	62.61	353	5e-134	474	GSVIVT00015239001	74.29	350	7e-156	546	ppa020340m	90.83	349	0	662	POPTR_0002s09640.1	72.88	354	9e-159	556	Q5K3W0_9ROSI	Populus tremula x Populus tremuloides	Monosaccharide transporter	73.16	354	5e-157	558
MDP0000721688	chr13	22727200	22734361	7162	AT1G34580.1	monosaccharide transporter, putative	65.21	457	2e-171	599	GSVIVT00015239001	75.99	454	0	684	ppa020340m	90.89	450	0	812	POPTR_0002s09640.1	73.79	454	0	663	Q6BDD4_VITVI	Vitis vinifera (Grape)	Hexose transporter HT2	75.99	454	0	684
MDP0000831221	chr13	18436588	18438538	1951	AT5G26340.1	MSS1; carbohydrate transmembrane transporter/ hexose:hydrogen symporter/ high-affinity hydrogen:glucose symporter/ sugar:hydrogen symporter	78.25	492	0	786	GSVIVT00019956001	80.08	487	0	788	ppa004423m	90.95	497	0	895	POPTR_0008s15050.1	77.1	489	0	767	B9RTZ7_RICCO	Ricinus communis (Castor bean)	Sugar transporter, putative	78.78	490	0	791
MDP0000166125	chr14	7626019	7626961	943	AT3G51490.1	TMT3 (TONOPLAST MONOSACCHARIDE TRANSPORTER3); carbohydrate transmembrane transporter/ nucleoside transmembrane transporter/ sugar:hydrogen symporter	81.37	204	3e-94	340	GSVIVT00019321001	85.65	216	7e-100	359	ppa001959m	92.59	216	3e-107	383	POPTR_0009s16960.1	85.19	216	4e-100	360	B9S3N8_RICCO	Ricinus communis (Castor bean)	Sugar transporter, putative	88.43	216	2e-100	369
MDP0000177527	chr14	982566	983005	440	AT4G02050.1	sugar transporter, putative	34.06	138	8e-15	75.1	GSVIVT00030854001	41.13	141	2e-19	90.5	ppa004465m	53.15	143	5e-31	128	POPTR_0004s24170.1	41.13	141	1e-20	94.4	B9R9W6_RICCO	Ricinus communis (Castor bean)	Sugar transporter, putative	40.97	144	1e-19	99.4
MDP0000178521	chr14	977885	978922	1038	AT5G61520.1	hexose transporter, putative	48.77	324	2e-60	229	GSVIVT00030854001	60.36	333	5e-87	317	ppa004465m	67.77	332	7e-99	357	POPTR_0004s24170.1	61.56	333	7e-88	320	B9R9W6_RICCO	Ricinus communis (Castor bean)	Sugar transporter, putative	60.84	332	4e-87	325
MDP0000228341	chr14	16775144	16775625	482	AT1G50310.1	STP9 (SUGAR TRANSPORTER 9); carbohydrate transmembrane transporter/ sugar:hydrogen symporter	64.42	104	8e-37	148	GSVIVT00004559001	64.42	104	1e-31	130	ppa023843m	76.92	104	4e-43	169	POPTR_0005s09290.1	69.23	104	9e-39	155	B9H5Q5_POPTR	Populus trichocarpa (Western balsam poplar) (Populus balsamifera subsp. trichocarpa)	Predicted protein	69.23	104	2e-36	155
MDP0000266249	chr14	921995	923532	1538	AT1G11260.1	STP1 (SUGAR TRANSPORTER 1); carbohydrate transmembrane transporter/ sugar:hydrogen symporter	59.2	451	7e-134	474	GSVIVT00030854001	79.78	450	0	656	ppa004465m	90.22	450	0	730	POPTR_0016s12820.1	78.94	451	0	634	B9R9W6_RICCO	Ricinus communis (Castor bean)	Sugar transporter, putative	79.78	450	0	664
MDP0000386440	chr14	997031	997975	945	AT5G61520.1	hexose transporter, putative	61.05	285	9e-90	327	GSVIVT00030854001	74.57	291	1e-122	435	ppa004465m	85.57	291	1e-140	495	POPTR_0016s12820.1	75.08	297	5e-120	427	A5BLV8_VITVI	Vitis vinifera (Grape)	Putative uncharacterized protein	74.57	291	5e-120	434
MDP0000752365	chr14	16773542	16773877	336	AT5G23270.1	STP11 (SUGAR TRANSPORTER 11); carbohydrate transmembrane transporter/ sugar:hydrogen symporter	61.9	84	6e-26	112	GSVIVT00019956001	55.95	84	2e-23	103	ppa023227m	79.76	84	9e-35	141	POPTR_0007s07550.1	66.67	84	3e-29	123	B9S337_RICCO	Ricinus communis (Castor bean)	Sugar transporter, putative	66.67	84	4e-27	124
MDP0000833848	chr14	16767365	16768414	1050	AT1G50310.1	STP9 (SUGAR TRANSPORTER 9); carbohydrate transmembrane transporter/ sugar:hydrogen symporter	65.85	123	6e-45	175	GSVIVT00004559001	65.04	123	1e-39	157	ppa023843m	76.42	123	5e-51	195	POPTR_0005s09290.1	69.92	123	9e-47	181	B9H5Q5_POPTR	Populus trichocarpa (Western balsam poplar) (Populus balsamifera subsp. trichocarpa)	Predicted protein	69.92	123	2e-44	181
MDP0000154362	chr15	12889557	12892499	2943	AT1G77210.2		76.59	504	0	736	GSVIVT00016689001	81.84	501	0	768	ppa004344m	92.72	522	0	903	POPTR_0001s26060.1	78.68	516	0	774	B9RTN4_RICCO	Ricinus communis (Castor bean)	Sugar transporter, putative	83.11	515	0	813
MDP0000178776	chr15	40391316	40392392	1077	AT4G35300.5		43.98	166	1e-29	125	GSVIVT00019321001	50.84	179	1e-42	168	ppa017631m	69.1	178	5e-66	246	POPTR_0002s00760.1	49.16	179	2e-39	158	B9R8S3_RICCO	Ricinus communis (Castor bean)	Sugar transporter, putative	52.12	165	3e-39	164
MDP0000185402	chr15	45479832	45481778	1947	AT3G19940.1	sugar transporter, putative	69.17	493	0	651	GSVIVT00004559001	63.73	488	8e-162	566	ppa023843m	88.58	499	0	840	POPTR_0005s09290.1	74.01	504	0	711	B9S337_RICCO	Ricinus communis (Castor bean)	Sugar transporter, putative	75.4	504	0	723
MDP0000192591	chr15	8498491	8501331	2841	AT4G02050.1	sugar transporter, putative	74.86	533	0	796	GSVIVT00005628001	73.28	539	0	753	ppa005688m	87.21	469	0	744	POPTR_0018s12130.1	76.34	541	0	803	B9IMJ1_POPTR	Populus trichocarpa (Western balsam poplar) (Populus balsamifera subsp. trichocarpa)	Predicted protein	76.52	541	0	805
MDP0000204730	chr15	40381775	40383471	1697	AT3G51490.1	TMT3 (TONOPLAST MONOSACCHARIDE TRANSPORTER3); carbohydrate transmembrane transporter/ nucleoside transmembrane transporter/ sugar:hydrogen symporter	35.54	166	6e-20	94.4	GSVIVT00036283001	36.21	174	2e-22	102	ppa017631m	69.91	113	4e-40	160	POPTR_0005s10180.1	32.76	174	3e-21	99	B6U6U2_MAIZE	Zea mays (Maize)	Hexose transporter	36.78	174	3e-22	108
MDP0000245076	chr15	11585187	11591477	6291	AT1G67300.1	hexose transporter, putative	58.44	450	2e-114	410	GSVIVT00016799001	54.98	422	7e-123	438	ppa004615m	64.55	457	2e-130	463	POPTR_0006s16070.1	54.41	408	4e-122	436	A5ARK9_VITVI	Vitis vinifera (Grape)	Putative uncharacterized protein	57.03	505	3e-123	447
MDP0000321538	chr15	40348529	40350128	1600	AT4G35300.5		38.94	339	1e-46	183	GSVIVT00019321001	43.2	331	5e-60	227	ppa017631m	61.61	323	2e-100	362	POPTR_0009s16960.1	41.86	344	5e-58	221	B9R8S3_RICCO	Ricinus communis (Castor bean)	Sugar transporter, putative	46.41	334	4e-60	235
MDP0000594639	chr15	11558656	11560867	2212	AT1G67300.2	hexose transporter, putative	41.83	306	5e-51	197	GSVIVT00016716001	45.36	302	4e-57	217	ppa004615m	50.99	302	6e-75	276	POPTR_0018s08990.1	41.39	302	2e-53	205	D7TBL1_VITVI	Vitis vinifera (Grape)	Whole genome shotgun sequence of line PN40024, scaffold_16.assembly12x	45.36	302	8e-55	217
MDP0000735707	chr15	45479776	45483048	3273	AT3G19940.1	sugar transporter, putative	68.97	493	0	646	GSVIVT00004559001	63.84	484	3e-160	561	ppa023843m	88.28	495	0	824	POPTR_0005s09290.1	74.9	486	0	691	B9S337_RICCO	Ricinus communis (Castor bean)	Sugar transporter, putative	75.93	486	0	699
MDP0000185269	chr16	14709180	14714318	5139	AT5G26340.1	MSS1; carbohydrate transmembrane transporter/ hexose:hydrogen symporter/ high-affinity hydrogen:glucose symporter/ sugar:hydrogen symporter	51.54	130	2e-27	119	GSVIVT00019956001	46.92	130	1e-28	110	ppa004439m	53.85	130	3e-29	125	POPTR_0008s15050.1	49.23	130	5e-26	115	D7M4R6_ARALY	Arabidopsis lyrata subsp. lyrata	Putative uncharacterized protein	52.76	127	1e-25	121
MDP0000284391	chr16	14802049	14812183	10135	AT5G26340.1	MSS1; carbohydrate transmembrane transporter/ hexose:hydrogen symporter/ high-affinity hydrogen:glucose symporter/ sugar:hydrogen symporter	65.87	252	1e-86	316	GSVIVT00019956001	65.61	253	3e-87	317	ppa004423m	81.66	229	8e-98	353	POPTR_0008s15050.1	67.46	252	2e-86	315	Q10PW9_ORYSJ	Oryza sativa subsp. japonica (Rice)	Os03g0218400 protein	76.13	222	3e-86	322
MDP0000300090	chr17	8325508	8338643	13136	AT2G32980.1	unknown protein	75.25	299	1e-124	444	GSVIVT00025943001	83.39	301	1e-148	524	ppa007319m	93.9	295	2e-165	580	POPTR_0002s21660.1	79.73	301	9e-138	488	D7TED6_VITVI	Vitis vinifera (Grape)	Whole genome shotgun sequence of line PN40024, scaffold_59.assembly12x	81.02	295	5e-137	493
MDP0000313997	chr17	20826691	20832187	5497	AT5G16150.3	PGLCT (PLASTIDIC GLC TRANSLOCATOR); carbohydrate transmembrane transporter/ sugar:hydrogen symporter	70.63	606	0	674	GSVIVT00038247001	67.11	602	0	635	ppa003780m	79.4	602	0	805	POPTR_0005s15450.1	71.32	530	9e-177	617	O48537_PRUAR	Prunus armeniaca (Apricot)	Putative sugar transporter	80.61	526	0	709
MDP0000127149	chr2	9588776	9590068	1293	AT5G23270.1	STP11 (SUGAR TRANSPORTER 11); carbohydrate transmembrane transporter/ sugar:hydrogen symporter	58.9	73	9e-17	82.4	GSVIVT00030854001	60	55	2e-15	78.2	ppa023843m	80.7	57	7e-22	99	POPTR_0007s07550.1	67.21	61	1e-18	89	B9HGG0_POPTR	Populus trichocarpa (Western balsam poplar) (Populus balsamifera subsp. trichocarpa)	Predicted protein	62.12	66	3e-17	91.3
MDP0000131322	chr2	4062847	4066330	3484	AT1G67300.1	hexose transporter, putative	55.76	373	3e-106	382	GSVIVT00016716001	59.89	369	1e-117	419	ppa004615m	66.58	380	8e-134	473	POPTR_0018s08990.1	60.16	369	9e-122	434	B9ILP5_POPTR	Populus trichocarpa (Western balsam poplar) (Populus balsamifera subsp. trichocarpa)	Predicted protein	60.16	369	1e-119	434
MDP0000137412	chr2	19526340	19528528	2189	AT1G11260.1	STP1 (SUGAR TRANSPORTER 1); carbohydrate transmembrane transporter/ sugar:hydrogen symporter	66.53	505	0	679	GSVIVT00004559001	67.59	506	0	660	ppa016373m	80.27	512	0	820	POPTR_0001s08750.1	70.22	507	0	709	B9RC21_RICCO	Ricinus communis (Castor bean)	Sugar transporter, putative	70.89	505	0	721
MDP0000160203	chr2	8602907	8604483	1577	AT4G35300.5		49.43	441	9e-84	307	GSVIVT00019321001	55.45	440	5e-105	377	ppa026426m	80.18	434	2e-170	595	POPTR_0009s16960.1	52.95	440	3e-98	355	B9S3N8_RICCO	Ricinus communis (Castor bean)	Sugar transporter, putative	55.56	441	2e-101	373
MDP0000187438	chr2	1772730	1775086	2357	AT4G02050.1	sugar transporter, putative	77.69	511	0	852	GSVIVT00005628001	78.17	504	0	791	ppa005688m	89.04	447	0	770	POPTR_0018s12130.1	79.84	511	0	849	D7M458_ARALY	Arabidopsis lyrata subsp. lyrata	Putative uncharacterized protein	77.71	516	0	853
MDP0000195120	chr2	8782370	8783416	1047	AT4G35300.3	TMT2 (TONOPLAST MONOSACCHARIDE TRANSPORTER2); carbohydrate transmembrane transporter/ nucleoside transmembrane transporter/ sugar:hydrogen symporter	46.27	134	5e-22	101	GSVIVT00019321001	40.1	192	2e-28	115	ppa017631m	63.64	187	2e-54	207	POPTR_0005s27680.1	43.5	200	2e-30	129	A5ALD6_VITVI	Vitis vinifera (Grape)	Putative uncharacterized protein	43.48	184	5e-29	131
MDP0000240921	chr2	1763206	1765562	2357	AT4G02050.1	sugar transporter, putative	77.89	511	0	855	GSVIVT00005628001	78.37	504	0	793	ppa005688m	89.26	447	0	773	POPTR_0018s12130.1	80.04	511	0	852	D7M458_ARALY	Arabidopsis lyrata subsp. lyrata	Putative uncharacterized protein	77.91	516	0	855
MDP0000304014	chr2	8607664	8609337	1674	AT3G51490.2		65.35	381	2e-131	465	GSVIVT00019321001	69.62	418	2e-154	541	ppa026426m	83.66	410	0	675	POPTR_0005s27680.1	63.55	417	3e-142	501	B9S3N8_RICCO	Ricinus communis (Castor bean)	Sugar transporter, putative	67.16	405	6e-143	511
MDP0000667801	chr2	8746256	8747064	809	AT4G35300.5		44.59	157	1e-27	119	GSVIVT00019321001	51.5	167	1e-39	158	ppa017631m	69.88	166	9e-63	235	POPTR_0002s00760.1	50.9	167	4e-37	150	B9R8S3_RICCO	Ricinus communis (Castor bean)	Sugar transporter, putative	54.25	153	7e-37	156
MDP0000881499	chr2	9603206	9603422	217	AT5G23270.1	STP11 (SUGAR TRANSPORTER 11); carbohydrate transmembrane transporter/ sugar:hydrogen symporter	65.28	72	1e-22	101	GSVIVT00004559001	61.11	72	4e-21	95.9	ppa023227m	86.11	72	5e-31	128	POPTR_0007s07550.1	70.83	72	9e-26	111	B9S337_RICCO	Ricinus communis (Castor bean)	Sugar transporter, putative	70.83	72	1e-23	112
MDP0000882061	chr2	9604132	9604643	512	AT5G23270.1	STP11 (SUGAR TRANSPORTER 11); carbohydrate transmembrane transporter/ sugar:hydrogen symporter	68.42	114	5e-43	168	GSVIVT00004559001	65.79	114	8e-37	148	ppa023843m	78.95	114	5e-49	188	POPTR_0007s07640.1	69.3	114	8e-43	168	B9S337_RICCO	Ricinus communis (Castor bean)	Sugar transporter, putative	71.93	114	9e-42	172
MDP0000906893	chr2	4982788	4985436	2649	AT1G77210.2		71.71	502	0	703	GSVIVT00016689001	75.65	501	0	728	ppa004344m	87.36	522	0	855	POPTR_0018s09220.1	77.25	501	0	741	B9RTN4_RICCO	Ricinus communis (Castor bean)	Sugar transporter, putative	76.98	517	0	765
MDP0000927386	chr2	9629175	9629686	512	AT5G23270.1	STP11 (SUGAR TRANSPORTER 11); carbohydrate transmembrane transporter/ sugar:hydrogen symporter	68.42	114	3e-43	169	GSVIVT00004559001	65.79	114	4e-37	149	ppa023843m	79.82	114	2e-49	190	POPTR_0007s07640.1	70.18	114	2e-43	170	B9S337_RICCO	Ricinus communis (Castor bean)	Sugar transporter, putative	72.81	114	2e-42	174
MDP0000149427	chr3	31724597	31735039	10443	AT2G48020.1	sugar transporter, putative	58.86	457	2e-135	481	GSVIVT00023634001	59.68	506	7e-144	508	ppa005144m	68.62	494	1e-167	587	POPTR_0002s22860.1	58.85	503	1e-143	508	B9GTB1_POPTR	Populus trichocarpa (Western balsam poplar) (Populus balsamifera subsp. trichocarpa)	Predicted protein	58.65	503	6e-141	506
MDP0000201154	chr3	22164292	22167632	3341	AT3G19940.1	sugar transporter, putative	69.71	482	0	659	GSVIVT00004559001	62.65	506	1e-169	593	ppa023227m	89.16	489	0	842	POPTR_0005s09290.1	75	496	0	719	B9S337_RICCO	Ricinus communis (Castor bean)	Sugar transporter, putative	76.23	488	0	734
MDP0000925626	chr3	31715138	31715895	758	AT2G48020.1	sugar transporter, putative	68.89	90	8e-32	132	GSVIVT00023634001	72.22	90	2e-34	140	ppa018319m	87.65	81	2e-38	154	POPTR_0002s22860.1	65.56	90	7e-32	132	D7TP83_VITVI	Vitis vinifera (Grape)	Whole genome shotgun sequence of line PN40024, scaffold_104.assembly12x	72.22	90	7e-32	139
MDP0000280808	chr4	20375107	20379966	4860	AT1G54730.3	sugar transporter, putative	50	128	1e-20	97.1	GSVIVT00006082001	57.73	97	7e-24	107	ppa004943m	55.56	126	5e-28	120	POPTR_0013s02850.3	57.14	98	9e-25	110	B9I800_POPTR	Populus trichocarpa (Western balsam poplar) (Populus balsamifera subsp. trichocarpa)	Predicted protein	57.14	98	2e-22	109
MDP0000170386	chr5	18147124	18150173	3050	AT1G67300.2	hexose transporter, putative	72.09	43	7e-11	65.1	GSVIVT00016716001	68.09	47	2e-11	66.2	ppa004915m	59.42	69	5e-14	75.1	POPTR_0001s18590.1	58.62	58	2e-11	67	B9RQJ1_RICCO	Ricinus communis (Castor bean)	Sugar transporter, putative	54.1	61	2e-09	67.4
MDP0000193898	chr5	3459250	3462242	2993	AT1G11260.1	STP1 (SUGAR TRANSPORTER 1); carbohydrate transmembrane transporter/ sugar:hydrogen symporter	85.4	363	1e-174	609	GSVIVT00004559001	82.02	367	3e-171	598	ppa004219m	93.24	370	0	669	POPTR_0004s03360.1	85.95	370	2e-179	626	B9H213_POPTR	Populus trichocarpa (Western balsam poplar) (Populus balsamifera subsp. trichocarpa)	Predicted protein	85.95	370	3e-177	626
MDP0000296013	chr5	6947123	6950123	3001	AT4G35300.5		40.91	220	7e-32	135	GSVIVT00019321001	50.45	224	4e-53	205	ppa017631m	71.18	229	7e-90	327	POPTR_0002s00760.1	47.39	249	3e-52	202	B9R8S3_RICCO	Ricinus communis (Castor bean)	Sugar transporter, putative	53.12	224	6e-53	212
MDP0000570605	chr5	6928006	6928179	174	AT4G35300.3	TMT2 (TONOPLAST MONOSACCHARIDE TRANSPORTER2); carbohydrate transmembrane transporter/ nucleoside transmembrane transporter/ sugar:hydrogen symporter	60.42	48	1e-11	64.7	GSVIVT00019321001	64.58	48	5e-12	65.9	ppa026426m	77.08	48	1e-15	77.8	POPTR_0002s00760.1	66.67	48	7e-13	68.9	B9S3N8_RICCO	Ricinus communis (Castor bean)	Sugar transporter, putative	66.67	48	9e-11	69.7
MDP0000142288	chr6	10099013	10100993	1981	AT1G11260.1	STP1 (SUGAR TRANSPORTER 1); carbohydrate transmembrane transporter/ sugar:hydrogen symporter	52.17	161	1e-32	137	GSVIVT00004559001	48.77	162	8e-31	130	ppa025599m	60.62	160	6e-38	154	POPTR_0011s04170.1	48.45	161	5e-30	128	B9SHP7_RICCO	Ricinus communis (Castor bean)	Sugar transporter, putative	39.46	294	2e-32	143
MDP0000152142	chr6	10099088	10100151	1064	AT1G11260.1	STP1 (SUGAR TRANSPORTER 1); carbohydrate transmembrane transporter/ sugar:hydrogen symporter	61.4	114	2e-27	119	GSVIVT00004559001	60	115	2e-27	119	ppa025599m	71.3	115	1e-33	139	POPTR_0011s04170.1	58.77	114	7e-27	117	B9SHP7_RICCO	Ricinus communis (Castor bean)	Sugar transporter, putative	42.11	247	3e-32	142
MDP0000381084	chr6	776756	781020	4265	AT4G35300.4		70.96	730	0	894	GSVIVT00002919001	80.36	728	0	1038	ppa001934m	89.84	738	0	1170	POPTR_0002s00760.1	80.62	738	0	1043	B9R8S3_RICCO	Ricinus communis (Castor bean)	Sugar transporter, putative	80.11	739	0	1049
MDP0000088105	chr7	26569790	26572489	2700	AT5G17520.1	RCP1 (ROOT CAP 1); maltose transmembrane transporter	69.73	337	3e-116	415	GSVIVT00013883001	72.86	339	7e-119	424	ppa006481m	73.58	439	4e-147	517	POPTR_0013s07340.1	78.01	341	5e-132	468	Q0GR04_MALDO	Malus domestica (Apple) (Pyrus malus)	Maltose transporter	99.29	425	0	666
MDP0000150156	chr7	26339899	26343418	3520	AT5G17010.3	sugar transporter family protein	77.11	485	3e-154	542	GSVIVT00014041001	80.84	475	2e-156	548	ppa004602m	88	500	0	660	POPTR_0019s08330.1	84.64	345	5e-133	471	A9PFB9_POPTR	Populus trichocarpa (Western balsam poplar) (Populus balsamifera subsp. trichocarpa)	Putative uncharacterized protein	86.45	487	3e-177	625
MDP0000161968	chr7	14967298	14971814	4517	AT1G08920.3	sugar transporter, putative	32.38	281	8e-26	115	GSVIVT00006086001	37.46	291	9e-46	151	ppa004943m	35.52	290	3e-34	142	POPTR_0013s02850.2	33.1	290	4e-28	122	D7TV12_VITVI	Vitis vinifera (Grape)	Whole genome shotgun sequence of line PN40024, scaffold_30.assembly12x	38.14	291	1e-35	155
MDP0000175148	chr7	23314250	23317282	3033	AT5G26340.1	MSS1; carbohydrate transmembrane transporter/ hexose:hydrogen symporter/ high-affinity hydrogen:glucose symporter/ sugar:hydrogen symporter	64.74	502	4e-177	617	GSVIVT00019956001	67.07	498	0	632	ppa004439m	77.69	511	0	744	POPTR_0008s15050.1	65.79	497	7e-179	624	B9RTZ7_RICCO	Ricinus communis (Castor bean)	Sugar transporter, putative	67.06	510	0	642
MDP0000191620	chr7	22164022	22165655	1634	AT1G11260.1	STP1 (SUGAR TRANSPORTER 1); carbohydrate transmembrane transporter/ sugar:hydrogen symporter	55.31	508	4e-136	481	GSVIVT00030854001	76.68	506	0	673	ppa004465m	89.17	508	0	786	POPTR_0016s12820.1	78.15	508	0	662	B9R9W6_RICCO	Ricinus communis (Castor bean)	Sugar transporter, putative	77.8	509	0	694
MDP0000826835	chr7	23309053	23309295	243	AT5G26340.1	MSS1; carbohydrate transmembrane transporter/ hexose:hydrogen symporter/ high-affinity hydrogen:glucose symporter/ sugar:hydrogen symporter	79.17	72	3e-33	136	GSVIVT00019956001	76.81	69	1e-29	124	ppa004423m	87.34	79	6e-38	151	POPTR_0010s10010.1	75	72	9e-31	128	B9RTZ7_RICCO	Ricinus communis (Castor bean)	Sugar transporter, putative	84.72	72	7e-32	139
MDP0000163468	chr8	4129640	4133364	3725	AT1G75220.1	integral membrane protein, putative	69.27	524	0	637	GSVIVT00024920001	67.43	525	3e-180	628	ppa004897m	77.67	524	0	708	POPTR_0002s26150.1	71.95	524	0	639	B9R7V2_RICCO	Ricinus communis (Castor bean)	Sugar transporter, putative	71.18	524	0	657
MDP0000181148	chr8	10123418	10125480	2063	AT3G19940.1	sugar transporter, putative	64.84	128	4e-40	161	GSVIVT00004559001	61.24	129	1e-35	146	ppa023227m	75	128	3e-47	184	POPTR_0007s07530.1	66.93	127	2e-40	162	B9S337_RICCO	Ricinus communis (Castor bean)	Sugar transporter, putative	66.41	128	2e-38	162
MDP0000216745	chr8	13708730	13709279	550	AT1G50310.1	STP9 (SUGAR TRANSPORTER 9); carbohydrate transmembrane transporter/ sugar:hydrogen symporter	54.48	134	1e-28	121	GSVIVT00009747001	49.64	139	1e-27	118	ppa023227m	59.23	130	4e-32	132	POPTR_0011s04170.1	51.8	139	9e-29	122	B9S337_RICCO	Ricinus communis (Castor bean)	Sugar transporter, putative	52.9	138	4e-27	124
MDP0000227328	chr8	13718563	13718997	435	AT1G50310.1	STP9 (SUGAR TRANSPORTER 9); carbohydrate transmembrane transporter/ sugar:hydrogen symporter	58.11	74	1e-16	81.3	GSVIVT00009747001	60.32	63	2e-15	77	ppa023227m	85.11	47	9e-18	84.7	POPTR_0007s07640.1	60.87	69	8e-17	82	B9S337_RICCO	Ricinus communis (Castor bean)	Sugar transporter, putative	62.69	67	1e-14	82.4
MDP0000285307	chr8	13718339	13720425	2087	AT1G50310.1	STP9 (SUGAR TRANSPORTER 9); carbohydrate transmembrane transporter/ sugar:hydrogen symporter	59.46	74	2e-18	87	GSVIVT00009747001	61.9	63	3e-16	79.7	ppa023227m	87.23	47	2e-19	90.1	POPTR_0005s09290.1	82.98	47	2e-18	87.4	B9S337_RICCO	Ricinus communis (Castor bean)	Sugar transporter, putative	64.18	67	2e-16	88.6
MDP0000868028	chr8	10037709	10040893	3185	AT4G35300.4		74.49	741	0	957	GSVIVT00002919001	72.68	743	0	940	ppa001959m	89.12	726	0	1139	POPTR_0009s16960.1	78.65	740	0	1009	B9S3N8_RICCO	Ricinus communis (Castor bean)	Sugar transporter, putative	80.27	740	0	1048
MDP0000119886	chr9	28247601	28252917	5317	AT5G16150.3	PGLCT (PLASTIDIC GLC TRANSLOCATOR); carbohydrate transmembrane transporter/ sugar:hydrogen symporter	67.89	545	0	653	GSVIVT00038247001	59.07	557	9e-163	570	ppa003780m	70.89	553	0	709	POPTR_0005s15450.1	65.31	542	0	642	O48537_PRUAR	Prunus armeniaca (Apricot)	Putative sugar transporter	70.34	553	0	704
MDP0000181706	chr9	12869200	12870880	1681	AT5G26340.1	MSS1; carbohydrate transmembrane transporter/ hexose:hydrogen symporter/ high-affinity hydrogen:glucose symporter/ sugar:hydrogen symporter	50	472	6e-115	410	GSVIVT00019956001	51.9	474	4e-114	407	ppa004424m	60.33	479	7e-147	516	POPTR_0008s15050.1	50.74	471	9e-117	417	C5WSQ7_SORBI	Sorghum bicolor (Sorghum) (Sorghum vulgare)	Putative uncharacterized protein Sb01g042690	52.19	479	1e-115	420
MDP0000190996	chr9	12915027	12916943	1917	AT5G26340.1	MSS1; carbohydrate transmembrane transporter/ hexose:hydrogen symporter/ high-affinity hydrogen:glucose symporter/ sugar:hydrogen symporter	61.87	493	1e-157	553	GSVIVT00019956001	63.29	493	5e-159	557	ppa004423m	73.19	496	0	634	POPTR_0010s10010.1	61.34	494	4e-153	538	B9RTZ7_RICCO	Ricinus communis (Castor bean)	Sugar transporter, putative	63.77	494	4e-160	568
MDP0000231284	chr9	12898892	12900849	1958	AT5G26340.1	MSS1; carbohydrate transmembrane transporter/ hexose:hydrogen symporter/ high-affinity hydrogen:glucose symporter/ sugar:hydrogen symporter	78.07	488	0	753	GSVIVT00019956001	79.51	488	0	759	ppa004423m	90.84	491	0	848	POPTR_0008s15050.1	77	487	0	731	B9RTZ7_RICCO	Ricinus communis (Castor bean)	Sugar transporter, putative	78.94	489	0	764
MDP0000231285	chr9	12904501	12907796	3296	AT5G26340.1	MSS1; carbohydrate transmembrane transporter/ hexose:hydrogen symporter/ high-affinity hydrogen:glucose symporter/ sugar:hydrogen symporter	67.8	528	0	679	GSVIVT00019956001	68.6	516	0	675	ppa020009m	81.97	527	0	826	POPTR_0008s15050.1	67.11	529	0	673	B9RTZ7_RICCO	Ricinus communis (Castor bean)	Sugar transporter, putative	68.64	523	0	687
MDP0000250193	chr9	7630998	7635894	4897	AT4G35300.4		64.53	750	0	827	GSVIVT00019321001	70.16	754	0	953	ppa026426m	88.71	762	0	1233	POPTR_0009s16960.1	67.61	741	0	901	B9S3N8_RICCO	Ricinus communis (Castor bean)	Sugar transporter, putative	70.09	739	0	924
MDP0000250194	chr9	7637075	7639966	2892	AT4G35300.4		58.7	741	0	733	GSVIVT00019321001	64.9	755	0	867	ppa017631m	81.58	749	0	1125	POPTR_0005s27680.1	62.25	755	0	853	B9S3N8_RICCO	Ricinus communis (Castor bean)	Sugar transporter, putative	65.45	741	0	859
MDP0000261679	chr9	12926166	12932404	6239	AT5G26340.1	MSS1; carbohydrate transmembrane transporter/ hexose:hydrogen symporter/ high-affinity hydrogen:glucose symporter/ sugar:hydrogen symporter	82.82	524	0	850	GSVIVT00019956001	80.89	539	0	864	ppa004132m	92.08	530	0	963	POPTR_0010s10010.1	78.56	527	0	829	B9RTZ7_RICCO	Ricinus communis (Castor bean)	Sugar transporter, putative	83.74	529	0	877
MDP0000271089	chr9	19920227	19927067	6841	AT1G79820.2	SGB1 (SUPPRESSOR OF G PROTEIN BETA1); carbohydrate transmembrane transporter/ sugar:hydrogen symporter	65.9	305	1e-115	414	GSVIVT00016716001	67.11	304	3e-120	429	ppa004915m	88.74	302	6e-160	561	POPTR_0001s18590.1	69.84	305	1e-125	447	B9RQJ1_RICCO	Ricinus communis (Castor bean)	Sugar transporter, putative	69.66	323	1e-125	454
MDP0000282726	chr9	12866620	12868535	1916	AT5G26340.1	MSS1; carbohydrate transmembrane transporter/ hexose:hydrogen symporter/ high-affinity hydrogen:glucose symporter/ sugar:hydrogen symporter	77.8	491	0	758	GSVIVT00019956001	80.29	487	0	765	ppa004423m	92.14	496	0	868	POPTR_0008s15050.1	77.1	489	0	738	B9RTZ7_RICCO	Ricinus communis (Castor bean)	Sugar transporter, putative	79.18	490	0	770
MDP0000365390	chr9	28250947	28252684	1738	AT5G16150.3	PGLCT (PLASTIDIC GLC TRANSLOCATOR); carbohydrate transmembrane transporter/ sugar:hydrogen symporter	83.02	212	3e-101	364	GSVIVT00038247001	83.49	212	8e-101	362	ppa003780m	86.32	212	9e-104	372	POPTR_0004s09700.1	84.36	211	2e-101	364	O48537_PRUAR	Prunus armeniaca (Apricot)	Putative sugar transporter	85.85	212	2e-101	372

## Sheet: Sheet2
Supplementary Data Excel File 3-Sheet 2. Analysis of M. domestica genome predicted monosaccharide transporter genes based on sequence length, number of predicted transmembrane domains, and consistency with ESTs.
						EST in Genbank
Query ID	Scaffold ID	Transcript Start	Transcript Stop	Length of A.A.	No. of transmembrane domain	Number	consistency with genome predicated sequence	The pridicated other gene set	Match ID of Arabidopsis	Description Function	Gene Name
MDP0000146340	chr0	14895740	14898009	453	10	No			AT1G11260.1	STP1 (SUGAR TRANSPORTER 1); carbohydrate transmembrane transporter/ sugar:hydrogen symporter	AtSTP1
MDP0000291687	chr0	53331625	53332739	284	3	No			AT1G11260.1	STP1 (SUGAR TRANSPORTER 1); carbohydrate transmembrane transporter/ sugar:hydrogen symporter	AtSTP1
MDP0000294725	chr0	83044175	83044882	235	5	No			AT1G11260.1	STP1 (SUGAR TRANSPORTER 1); carbohydrate transmembrane transporter/ sugar:hydrogen symporter	AtSTP1
MDP0000120413	chr1	23490796	23492098	422	2	No			AT1G11260.1	STP1 (SUGAR TRANSPORTER 1); carbohydrate transmembrane transporter/ sugar:hydrogen symporter	AtSTP1
MDP0000731031	chr1	23530611	23530898	95	1	No			AT1G11260.1	STP1 (SUGAR TRANSPORTER 1); carbohydrate transmembrane transporter/ sugar:hydrogen symporter	AtSTP1
MDP0000288533	chr10	29266157	29268868	519	12	10	Yes		AT1G11260.1	STP1 (SUGAR TRANSPORTER 1); carbohydrate transmembrane transporter/ sugar:hydrogen symporter	AtSTP1
MDP0000266249	chr14	921995	923532	479	11	1	Yes		AT1G11260.1	STP1 (SUGAR TRANSPORTER 1); carbohydrate transmembrane transporter/ sugar:hydrogen symporter	AtSTP1
MDP0000137412	chr2	19526340	19528528	516	12	No			AT1G11260.1	STP1 (SUGAR TRANSPORTER 1); carbohydrate transmembrane transporter/ sugar:hydrogen symporter	AtSTP1
MDP0000193898	chr5	3459250	3462242	655	14	No		MDP0000291870	AT1G11260.1	STP1 (SUGAR TRANSPORTER 1); carbohydrate transmembrane transporter/ sugar:hydrogen symporter	AtSTP1
MDP0000142288	chr6	10099013	10100993	304	5	No			AT1G11260.1	STP1 (SUGAR TRANSPORTER 1); carbohydrate transmembrane transporter/ sugar:hydrogen symporter	AtSTP1
MDP0000152142	chr6	10099088	10100151	208	4	No			AT1G11260.1	STP1 (SUGAR TRANSPORTER 1); carbohydrate transmembrane transporter/ sugar:hydrogen symporter	AtSTP1
MDP0000191620	chr7	22164022	22165655	497	11	0			AT1G11260.1	STP1 (SUGAR TRANSPORTER 1); carbohydrate transmembrane transporter/ sugar:hydrogen symporter	AtSTP1
MDP0000193933	chr0	4354623	4355613	299	6	No			AT3G19940.1	sugar transporter, putative	AtSTP10
MDP0000236607	chr10	17792555	17794394	428	8	No			AT3G19940.1	sugar transporter, putative	AtSTP10
MDP0000247562	chr10	17796149	17798085	311	7	No			AT3G19940.1	sugar transporter, putative	AtSTP10
MDP0000185402	chr15	45479832	45481778	514	12	1	Yes		AT3G19940.1	sugar transporter, putative	AtSTP10
MDP0000735707	chr15	45479776	45483048	563	12	No			AT3G19940.1	sugar transporter, putative	AtSTP10
MDP0000201154	chr3	22164292	22167632	574	12	1	Yes		AT3G19940.1	sugar transporter, putative	AtSTP10
MDP0000181148	chr8	10123418	10125480	234	3	No			AT3G19940.1	sugar transporter, putative	AtSTP10
MDP0000253752	chr0	4337685	4353545	1228	5	No		MDP0000143251	AT5G23270.1	STP11 (SUGAR TRANSPORTER 11); carbohydrate transmembrane transporter/ sugar:hydrogen symporter	AtSTP11
MDP0000752365	chr14	16773542	16773877	111	2	No			AT5G23270.1	STP11 (SUGAR TRANSPORTER 11); carbohydrate transmembrane transporter/ sugar:hydrogen symporter	AtSTP11
MDP0000127149	chr2	9588776	9590068	137	1	No			AT5G23270.1	STP11 (SUGAR TRANSPORTER 11); carbohydrate transmembrane transporter/ sugar:hydrogen symporter	AtSTP11
MDP0000881499	chr2	9603206	9603422	73	2	No			AT5G23270.1	STP11 (SUGAR TRANSPORTER 11); carbohydrate transmembrane transporter/ sugar:hydrogen symporter	AtSTP11
MDP0000882061	chr2	9604132	9604643	114	3	No			AT5G23270.1	STP11 (SUGAR TRANSPORTER 11); carbohydrate transmembrane transporter/ sugar:hydrogen symporter	AtSTP11
MDP0000927386	chr2	9629175	9629686	114	3	No			AT5G23270.1	STP11 (SUGAR TRANSPORTER 11); carbohydrate transmembrane transporter/ sugar:hydrogen symporter	AtSTP11
MDP0000190194	chr13	18387411	18389286	454	9	No			AT5G26340.1	MSS1; carbohydrate transmembrane transporter/ hexose:hydrogen symporter/ high-affinity hydrogen:glucose symporter/ sugar:hydrogen symporter	AtSTP13
MDP0000193050	chr13	18343605	18348673	528	12	3	Yes		AT5G26340.1	MSS1; carbohydrate transmembrane transporter/ hexose:hydrogen symporter/ high-affinity hydrogen:glucose symporter/ sugar:hydrogen symporter	AtSTP13
MDP0000204929	chr13	18368935	18371381	511	12	3	Yes		AT5G26340.1	MSS1; carbohydrate transmembrane transporter/ hexose:hydrogen symporter/ high-affinity hydrogen:glucose symporter/ sugar:hydrogen symporter	AtSTP13
MDP0000289098	chr13	18396264	18398678	510	12	1	Yes		AT5G26340.1	MSS1; carbohydrate transmembrane transporter/ hexose:hydrogen symporter/ high-affinity hydrogen:glucose symporter/ sugar:hydrogen symporter	AtSTP13
MDP0000831221	chr13	18436588	18438538	511	12	3	Yes		AT5G26340.1	MSS1; carbohydrate transmembrane transporter/ hexose:hydrogen symporter/ high-affinity hydrogen:glucose symporter/ sugar:hydrogen symporter	AtSTP13
MDP0000185269	chr16	14709180	14714318	332	4	No			AT5G26340.1	MSS1; carbohydrate transmembrane transporter/ hexose:hydrogen symporter/ high-affinity hydrogen:glucose symporter/ sugar:hydrogen symporter	AtSTP13
MDP0000284391	chr16	14802049	14812183	279	5	No			AT5G26340.1	MSS1; carbohydrate transmembrane transporter/ hexose:hydrogen symporter/ high-affinity hydrogen:glucose symporter/ sugar:hydrogen symporter	AtSTP13
MDP0000175148	chr7	23314250	23317282	459	12	No			AT5G26340.1	MSS1; carbohydrate transmembrane transporter/ hexose:hydrogen symporter/ high-affinity hydrogen:glucose symporter/ sugar:hydrogen symporter	AtSTP13
MDP0000826835	chr7	23309053	23309295	80	1	No			AT5G26340.1	MSS1; carbohydrate transmembrane transporter/ hexose:hydrogen symporter/ high-affinity hydrogen:glucose symporter/ sugar:hydrogen symporter	AtSTP13
MDP0000181706	chr9	12869200	12870880	374	7	No			AT5G26340.1	MSS1; carbohydrate transmembrane transporter/ hexose:hydrogen symporter/ high-affinity hydrogen:glucose symporter/ sugar:hydrogen symporter	AtSTP13
MDP0000190996	chr9	12915027	12916943	430	9	No			AT5G26340.1	MSS1; carbohydrate transmembrane transporter/ hexose:hydrogen symporter/ high-affinity hydrogen:glucose symporter/ sugar:hydrogen symporter	AtSTP13
MDP0000231284	chr9	12898892	12900849	509	12	5	Yes		AT5G26340.1	MSS1; carbohydrate transmembrane transporter/ hexose:hydrogen symporter/ high-affinity hydrogen:glucose symporter/ sugar:hydrogen symporter	AtSTP13
MDP0000231285	chr9	12904501	12907796	543	13	No		MDP0000319859	AT5G26340.1	MSS1; carbohydrate transmembrane transporter/ hexose:hydrogen symporter/ high-affinity hydrogen:glucose symporter/ sugar:hydrogen symporter	AtSTP13
MDP0000261679	chr9	12926166	12932404	610	13	No		MDP0000153845	AT5G26340.1	MSS1; carbohydrate transmembrane transporter/ hexose:hydrogen symporter/ high-affinity hydrogen:glucose symporter/ sugar:hydrogen symporter	AtSTP13
MDP0000282726	chr9	12866620	12868535	509	12	3	Yes		AT5G26340.1	MSS1; carbohydrate transmembrane transporter/ hexose:hydrogen symporter/ high-affinity hydrogen:glucose symporter/ sugar:hydrogen symporter	AtSTP13
MDP0000154362	chr15	12889557	12892499	522	12	11	Yes		AT1G77210.2		AtSTP14
MDP0000906893	chr2	4982788	4985436	521	12	No			AT1G77210.2		AtSTP14
MDP0000219430	chr0	110733489	110734160	223	6	No			AT5G61520.1	hexose transporter, putative	AtSTP3
MDP0000372757	chr0	88057679	88058656	325	8	No		MDP0000372757	AT5G61520.1	hexose transporter, putative	AtSTP3
MDP0000216376	chr1	23596361	23597857	450	10	No			AT5G61520.1	hexose transporter, putative	AtSTP3
MDP0000178521	chr14	977885	978922	329	7	No			AT5G61520.1	hexose transporter, putative	AtSTP3
MDP0000386440	chr14	997031	997975	314	7	No			AT5G61520.1	hexose transporter, putative	AtSTP3
MDP0000165140	chr1	4690607	4690861	84	1	No			AT1G34580.1	monosaccharide transporter, putative	AtSTP5
MDP0000177942	chr1	4705382	4707903	479	11	No		MDP0000279910	AT1G34580.1	monosaccharide transporter, putative	AtSTP5
MDP0000485591	chr13	22783872	22785791	371	8	4	Yes		AT1G34580.1	monosaccharide transporter, putative	AtSTP5
MDP0000721688	chr13	22727200	22734361	524	11	3	No	MDP0000202961	AT1G34580.1	monosaccharide transporter, putative	AtSTP5
MDP0000177527	chr14	982566	983005	110	2	No			AT4G02050.1	sugar transporter, putative	AtSTP7
MDP0000192591	chr15	8498491	8501331	605	13	No		MDP0000290906	AT4G02050.1	sugar transporter, putative	AtSTP7
MDP0000187438	chr2	1772730	1775086	518	12	No			AT4G02050.1	sugar transporter, putative	AtSTP7
MDP0000240921	chr2	1763206	1765562	518	12	No			AT4G02050.1	sugar transporter, putative	AtSTP7
MDP0000228341	chr14	16775144	16775625	104	3	No			AT1G50310.1	STP9 (SUGAR TRANSPORTER 9); carbohydrate transmembrane transporter/ sugar:hydrogen symporter	AtSTP9
MDP0000833848	chr14	16767365	16768414	129	4	No			AT1G50310.1	STP9 (SUGAR TRANSPORTER 9); carbohydrate transmembrane transporter/ sugar:hydrogen symporter	AtSTP9
MDP0000216745	chr8	13708730	13709279	125	3	No			AT1G50310.1	STP9 (SUGAR TRANSPORTER 9); carbohydrate transmembrane transporter/ sugar:hydrogen symporter	AtSTP9
MDP0000227328	chr8	13718563	13718997	94	2	No			AT1G50310.1	STP9 (SUGAR TRANSPORTER 9); carbohydrate transmembrane transporter/ sugar:hydrogen symporter	AtSTP9
MDP0000285307	chr8	13718339	13720425	118	2	No			AT1G50310.1	STP9 (SUGAR TRANSPORTER 9); carbohydrate transmembrane transporter/ sugar:hydrogen symporter	AtSTP9
MDP0000154372	chr12	29136811	29138783	267	3	No			AT1G08920.3	sugar transporter, putative	AtEDR6
MDP0000161968	chr7	14967298	14971814	419	4	No			AT1G08920.3	sugar transporter, putative	AtEDR6
MDP0000297458	chr0	106109874	106111155	184	6	No			AT1G54730.2	sugar transporter, putative	AtEDR6L-1
MDP0000180800	chr12	29035541	29043012	600	7	No			AT1G54730.2	sugar transporter, putative	AtEDR6L-1
MDP0000216013	chr12	29066438	29067937	231	7	No			AT1G54730.2	sugar transporter, putative	AtEDR6L-1
MDP0000293785	chr12	29030096	29036360	563	11	3	Yes		AT1G54730.2	sugar transporter, putative	AtEDR6L-1
MDP0000299992	chr12	29044417	29050649	541	7	No			AT1G54730.2	sugar transporter, putative	AtEDR6L-1
MDP0000280808	chr4	20375107	20379966	236	5	No			AT1G54730.3	sugar transporter, putative	AtEDR6L-1
MDP0000341008	chr12	21970759	21974464	488	12	17	Yes		AT1G19450.1	integral membrane protein, putative / sugar transporter family protein	AtEDR6L-5
MDP0000163468	chr8	4129640	4133364	473	11	1	No	MDP0000268935	AT1G75220.1	integral membrane protein, putative	AtEDR6L-6
MDP0000231242	chr11	33651830	33655111	475	12	No			AT2G48020.1	sugar transporter, putative	AtEDR6L-7
MDP0000278488	chr11	33667816	33669782	218	5	No			AT2G48020.1	sugar transporter, putative	AtEDR6L-7
MDP0000319833	chr11	33656556	33664353	858	20	1	No	MDP0000782361 & MDP0000231244	AT2G48020.1	sugar transporter, putative	AtEDR6L-7
MDP0000325761	chr11	33645248	33648609	474	12	44	Yes		AT2G48020.1	sugar transporter, putative	AtEDR6L-7
MDP0000149427	chr3	31724597	31735039	1097	21	No		MDP0000785213	AT2G48020.1	sugar transporter, putative	AtEDR6L-7
MDP0000925626	chr3	31715138	31715895	144	2	No			AT2G48020.1	sugar transporter, putative	AtEDR6L-7
MDP0000195120	chr2	8782370	8783416	214	1	No			AT4G35300.3	TMT2 (TONOPLAST MONOSACCHARIDE TRANSPORTER2); carbohydrate transmembrane transporter/ nucleoside transmembrane transporter/ sugar:hydrogen symporter	AtTMT2
MDP0000570605	chr5	6928006	6928179	57	0	No			AT4G35300.3	TMT2 (TONOPLAST MONOSACCHARIDE TRANSPORTER2); carbohydrate transmembrane transporter/ nucleoside transmembrane transporter/ sugar:hydrogen symporter	AtTMT2
MDP0000212510	chr10	13737422	13740641	736	11	5	Yes		AT4G35300.4		AtTMT2
MDP0000381084	chr6	776756	781020	739	12	13	Yes		AT4G35300.4		AtTMT2
MDP0000868028	chr8	10037709	10040893	736	11	3	Yes		AT4G35300.4		AtTMT2
MDP0000250193	chr9	7630998	7635894	798	11	1	No	MDP0000007886	AT4G35300.4		AtTMT2
MDP0000250194	chr9	7637075	7639966	753	11	NO		MDP0000872215	AT4G35300.4		AtTMT2
MDP0000173864	chr1	19985537	19986768	294	1	No			AT4G35300.5		AtTMT2
MDP0000178776	chr15	40391316	40392392	170	0	No			AT4G35300.5		AtTMT2
MDP0000321538	chr15	40348529	40350128	307	0	No			AT4G35300.5		AtTMT2
MDP0000160203	chr2	8602907	8604483	444	4	No			AT4G35300.5		AtTMT2
MDP0000667801	chr2	8746256	8747064	168	0	No			AT4G35300.5		AtTMT2
MDP0000296013	chr5	6947123	6950123	403	0	No			AT4G35300.5		AtTMT2
MDP0000134813	chr10	13734314	13735242	216	6	No			AT3G51490.1	TMT3 (TONOPLAST MONOSACCHARIDE TRANSPORTER3); carbohydrate transmembrane transporter/ nucleoside transmembrane transporter/ sugar:hydrogen symporter	AtTMT3
MDP0000166125	chr14	7626019	7626961	216	6	No			AT3G51490.1	TMT3 (TONOPLAST MONOSACCHARIDE TRANSPORTER3); carbohydrate transmembrane transporter/ nucleoside transmembrane transporter/ sugar:hydrogen symporter	AtTMT3
MDP0000204730	chr15	40381775	40383471	233	4	No			AT3G51490.1	TMT3 (TONOPLAST MONOSACCHARIDE TRANSPORTER3); carbohydrate transmembrane transporter/ nucleoside transmembrane transporter/ sugar:hydrogen symporter	AtTMT3
MDP0000182593	chr0	111426435	111427437	187	0	No			AT3G51490.2		AtTMT3
MDP0000304014	chr2	8607664	8609337	411	5	No			AT3G51490.2		AtTMT3
MDP0000863082	chr1	29137621	29141041	501	12	1	Yes		AT5G17010.3	sugar transporter family protein	ATvGT1
MDP0000150156	chr7	26339899	26343418	551	12	1	Yes		AT5G17010.3	sugar transporter family protein	ATvGT1
MDP0000138182	chr11	8120357	8124895	649	13	13	No	Revised	AT5G59250.1	sugar transporter family protein	ATvGT3
MDP0000138435	chr11	8112224	8115701	245	2	No			AT5G59250.1	sugar transporter family protein	ATvGT3
MDP0000284146	chr11	8125823	8130473	185	2	No			AT5G59250.1	sugar transporter family protein	ATvGT3
MDP0000934357	chr1	29359518	29362240	405	8	No			AT5G17520.1	RCP1 (ROOT CAP 1); maltose transmembrane transporter	Maltose transporter
MDP0000088105	chr7	26569790	26572489	425	10	5	Yes		AT5G17520.1	RCP1 (ROOT CAP 1); maltose transmembrane transporter	Maltose transporter
MDP0000300090	chr17	8325508	8338643	1166	15	No		MDP0000204712	AT2G32980.1	unknown protein	AtpGLT
MDP0000313997	chr17	20826691	20832187	602	12	No		MDP0000330249	AT5G16150.3	PGLCT (PLASTIDIC GLC TRANSLOCATOR); carbohydrate transmembrane transporter/ sugar:hydrogen symporter	AtpGLT
MDP0000119886	chr9	28247601	28252917	568	12	2	Yes		AT5G16150.3	PGLCT (PLASTIDIC GLC TRANSLOCATOR); carbohydrate transmembrane transporter/ sugar:hydrogen symporter	AtpGLT
MDP0000365390	chr9	28250947	28252684	213	5	No			AT5G16150.3	PGLCT (PLASTIDIC GLC TRANSLOCATOR); carbohydrate transmembrane transporter/ sugar:hydrogen symporter	AtpGLT
MDP0000245076	chr15	11585187	11591477	1020	8	No			AT1G67300.1	hexose transporter, putative	AtpGLT
MDP0000131322	chr2	4062847	4066330	423	6	No		MDP0000244801	AT1G67300.1	hexose transporter, putative	AtpGLT
MDP0000594639	chr15	11558656	11560867	228	3	No			AT1G67300.2	hexose transporter, putative	AtpGLT
MDP0000170386	chr5	18147124	18150173	318	2	No			AT1G67300.2	hexose transporter, putative	AtpGLT
MDP0000271089	chr9	19920227	19927067	713	9	No			AT1G79820.2	SGB1 (SUPPRESSOR OF G PROTEIN BETA1); carbohydrate transmembrane transporter/ sugar:hydrogen symporter	AtpGLT

## Sheet: Sheet3
Supplementary Data Excel File 3-Sheet 3. M. domestica monosaccharide transporter genes selected according to sequence length (>800 bp) and number of predicted transmembrane domains (>6). Genes were named based on results of phylogenetic analysis
Name of candinate gene	Query ID	Scaffold ID	Transcript Start	Transcript Stop	Direction on Chr	Contig	Length of A.A.	Number of EST in Genbank	No. of transmembrane domain	N-end		The Results for Predicated Localization
MdHT1;1	MDP0000153845	chr9	12926166	12932404	-	MDC019580.344	572	No	12	IN		plas: 8.0, cyto: 3.0, chlo: 1.0, vacu: 1.0
MdHT1;2	MDP0000193050	chr13	18343605	18348673	+	MDC009100.720	528	3	12	IN		plas: 6.0, cyto: 4.0, chlo: 2.0, vacu: 2.0
MdHT1;3	MDP0000175148	chr7	23314250	23317282	-	MDC007433.133	459	No	11	IN		chlo: 5.0, plas: 2.0, extr: 2.0, vacu: 2.0, nucl: 1.0, cyto: 1.0
MdHT1;4	MDP0000282726	chr9	12866620	12868535	+	MDC005944.591	509	3	12	IN		cyto: 5.0, plas: 5.0, vacu: 3.0
MdHT1;5	MDP0000190996	chr9	12915027	12916943	-	MDC009100.490	430	No	9	OUT		plas: 6.0, vacu: 4.0, cyto: 3.0
MdHT1;6	MDP0000231284	chr9	12898892	12900849	+	MDC009100.747	509	5	12	IN		plas: 7.0, cyto: 3.0, vacu: 3.0
MdHT1;7	MDP0000831221	chr13	18436588	18438538	-	MDC004977.237	511	3	12	IN		cyto: 6.0, plas: 5.0, vacu: 2.0
MdHT1;8	MDP0000190194	chr13	18387411	18389286	+	MDC009100.739	454	No	9	IN		plas: 11.5, cyto_plas: 6.5, E.R.: 2.0
MdHT1;9	MDP0000204929	chr13	18368935	18371381	-	MDC012590.314	511	3	12	IN		plas: 8.0, cyto: 3.0, vacu: 3.0
MdHT1;10	MDP0000319859	chr9	12904501	12907796	-	MDC009100.747	510	No	12	IN		plas: 6.0, cyto: 5.0, vacu: 2.0
MdHT1;11	MDP0000289098	chr13	18396264	18398678	-	MDC009100.739	510	1	12	IN		cyto: 7.0, plas: 4.0, vacu: 2.0
MdHT2;1	MDP0000906893	chr2	4982788	4985436	+	MDC013501.149	521	No	12	IN		plas: 6.0, cyto: 5.0, vacu: 2.0
MdHT2;2	MDP0000154362	chr15	12889557	12892499	-	MDC020845.291	522	11	12	IN		plas: 8.0, cyto: 4.0, vacu: 2.0
MdHT2;3	MDP0000240921	chr2	1763206	1765562	-	MDC011525.68	518	No	12	IN		plas: 8.0, vacu: 3.0, golg: 2.0
MdHT2;4	MDP0000187438	chr2	1772730	1775086	+	MDC011404.79	518	No	12	IN		plas: 8.0, vacu: 3.0, golg: 2.0
MdHT2;5	MDP0000290906	chr15	8498686	8501331	+	MDC011367.314	540	No	12	IN		plas: 9.0, cyto: 3.0, chlo: 1.0
MdHT3.1	MDP0000216376	chr1	23596361	23597857	+	MDC022648.436	450	No	10	IN	Plas & Vacu	plas: 5.0, vacu: 4.0, chlo: 2.0, cyto: 2.0
MdHT3;2	MDP0000266249	chr14	921995	923532	-	MDC000238.130	479	1	11	IN		plas: 7.0, cyto: 3.0, chlo: 2.0, vacu: 1.0
MdHT3.3	MDP0000191620	chr7	22164022	22165655	+	MDC010249.273	497	No	11	IN		plas: 8.0, vacu: 4.0, cyto: 2.0
MdHT3.4	MDP0000177942	chr1	4705382	4707903	-	MDC006780.241	479	No	11	OUT	Plas & E.R	plas: 6.5, E.R.: 4.0, cyto_plas: 4.0, vacu: 2.0
MdHT3.5	MDP0000202961	chr13	22727200	22730297	-	MDC012021.295	459	3	11	OUT		plas: 6.5, cyto_plas: 4.0, E.R.: 3.0, vacu: 2.0, golg: 2.0
MdHT3.6	MDP0000485591	chr13	22783872	22785791	-	MDC011983.274	371	3	8	IN		plas: 6.0, vacu: 5.0, golg: 3.0
MdHT4;1	MDP0000735707	chr15	45479776	45483048	-	MDC000769.374	563	No	12	OUT		cyto: 5.0, plas: 4.0, chlo: 3.0, pero: 2.0
MdHT4;2	MDP0000185402	chr15	45479832	45481778	-	MDC011330.412	514	1	12	IN		cyto: 6.0, plas: 5.0, vacu: 3.0
MdHT4;3	MDP0000201154	chr3	22164292	22167632	+	MDC013147.264	574	1	12	IN		cyto: 6.0, plas: 4.0, chlo: 1.0, vacu: 1.0, E.R.: 1.0
MdHT4;4	MDP0000236607	chr10	17792555	17794394	-	MDC002906.344	428	No	8	IN	Plas	cyto: 4.0, plas: 4.0, E.R._vacu: 3.0, vacu: 2.5, E.R.: 2.5
MdHT4;5	MDP0000137412	chr2	19526340	19528528	-	MDC006438.413	516	No	12	IN		plas: 6.0, vacu: 5.0, golg: 2.0
MdHT4;6	MDP0000146340	chr0	14895740	14898009	-	MDC002540.215	453	No	10	IN	Plas & Vacu	plas: 7.0, vacu: 5.0, cyto: 1.0
MdHT4;7	MDP0000291870	chr5	3459250	3462242	+	MDC011474.615	519	No	12	IN		vacu: 6.0, plas: 4.0, golg: 2.0, cyto: 1.0
MdHT4;8	MDP0000288533	chr10	29266157	29268868	-	MDC011474.619	519	10	12	IN	Vacu & Plas	vacu: 6.0, plas: 4.0, golg: 2.0, cyto: 1.0
MdEDR6;1	MDP0000785213	chr3	31724597	31735039	-	MDC009596.266	449	No	9	OUT		plas: 6.0, vacu: 3.0, golg: 3.0, cyto: 1.0
MdEDR6;2	MDP0000231244	chr11	33661127	33664353	+	MDC009596.270	493	No	12	IN		plas: 6.0, vacu: 5.0, golg: 2.0
MdEDR6;3	MDP0000782361	chr11	33656556	33664353	+	MDC009596.270	426	1	11	OUT		plas: 8.0, vacu: 3.0, E.R.: 2.0
MdEDR6;4	MDP0000231242	chr11	33651830	33655111	+	MDC009596.270	475	No	12	IN		plas: 9.0, vacu: 2.0, golg: 2.0
MdEDR6;5	MDP0000325761	chr11	33645248	33648611	+	MDC009596.270	474	44	12	OUT		plas: 10.0, vacu: 2.0, cyto: 1.0
MdEDR6;6	MDP0000293785	chr12	29030096	29036360	-	MDC012084.184	563	3	11	OUT		cyto: 4.0, plas: 4.0, E.R.: 4.0, nucl: 2.0
MdEDR6;7	MDP0000341008	chr12	21970759	21974464	+	MDC017298.181	488	17	12	IN		plas: 6.0, vacu: 4.0, golg: 3.0
MdEDR6;8	MDP0000163468	chr8	4129640	4133364	-	MDC000681.46	473	1	11	OUT		plas: 7.0, vacu: 4.0, golg: 3.0
MdTMT1	MDP0000381084	chr6	776756	781020	-	MDC004147.348	739	13	12	IN		plas: 12.0, vacu: 2.0
MdTMT2	MDP0000868028	chr8	10037709	10040893	+	MDC011954.334	736	3	11	OUT		plas: 8.0, vacu: 4.0, E.R.: 1.0
MdTMT3	MDP0000212510	chr10	13737422	13740641	-	MDC016028.87	736	5	11	OUT		plas: 9.0, vacu: 3.0, E.R.: 1.0
MdTMT4	MDP0000007886	chr9	7630998	7635894	+	MDC012152.269	753	1	11	OUT		plas: 11.0, vacu: 2.0
MdTMT5	MDP0000872215	chr9	7637075	7639966	+	MDC012152.269	736	NO	11	OUT		plas: 13.0
MdVGT1	MDP0000150156	chr7	26339899	26343418	-	MDC009306.92	551	1	12	IN		plas: 12.0, vacu: 1.0
MdVGT2	MDP0000863082	chr1	29137621	29141041	-	MDC022135.113	501	1	12	IN		plas: 6.0, cyto: 2.0, pero: 2.0, golg: 2.0, chlo: 1.0
MdVGT3	MDP0000138182.1	chr11	8120357	8124895	-	MDC009368.188	563	13	12	IN		chlo: 10.5, chlo_mito: 7.0, mito: 2.5
MdPGLT1	MDP0000119886	chr9	28247601	28252917	+	MDC001744.318	568	2	12	IN		plas: 10.0, chlo: 2.0, vacu: 1.0
MdPGLT2	MDP0000330249	chr17	20826666	20832162	-	MDC001635.538	552	No	12	IN		plas: 4.0, cyto: 2.0, E.R.: 2.0, golg: 2.0, chlo: 1.0, mito: 1.0, pero: 1.0
MdPGLT3	MDP0000204712	chr17	8335062	8338643	+	MDC013395.260	497	No	9	OUT		plas: 9.0, vacu: 2.0, E.R.: 2.0
MdPGLT4	MDP0000244801	chr2	4063624	4067124	+	MDC019811.29	420	No	10	IN		chlo: 4.0, plas: 3.0, nucl: 2.0, cyto: 2.0, E.R.: 2.0

## Sheet: Sheet4
Supplementary Data Excel File 3-Sheet 4. Pair distances of Untitled ClustalW among selected M. domestica monosaccharide transporters.
	MdHT1;1	MdHT1;2	MdHT1;3	MdHT1;4	MdHT1;5	MdHT1;6	MdHT1;7	MdHT1;8	MdHT1;9	MdHT1;10	MdHT1;11	MdHT2;1	MdHT2;2	MdHT2;3	MdHT2;4	MdHT2;5	MdHT3;1	MdHT3;2	MdHT3;3	MdHT3;4	MdHT3;5	MdHT3;6	MdHT4;1	MdHT4;2	MdHT4;3	MdHT4;4	MdHT4;5	MdHT4;6	MdHT4;7	MdHT4;8
MdHT1;1	***	95.3	69.9	76.6	71.9	76.4	76.5	64.8	70.5	69	69	51.2	53.4	56.8	56.6	54.1	51.8	51.1	52.9	46.1	49	46.1	49.7	54.1	50.5	47.2	53.9	55.6	54.3	54.9	MdHT1;1
MdHT1;2	4.7	***	71	78	73.3	77.6	77.9	65.9	71.4	70.4	70.2	52.2	55.4	57.1	56.9	54.5	52.2	51.6	53.7	45.9	48.8	46.4	53	53.9	54.7	47.9	53.5	55.8	54.1	54.7	MdHT1;2
MdHT1;3	34.1	33.4	***	72.8	59.3	73	71.9	54.8	68.2	65.4	66	46.6	49.9	51.6	51.4	51	47.1	43.1	47.5	38.3	38.8	36.9	51.2	51.2	51	36	51.6	45.5	53.2	53.4	MdHT1;3
MdHT1;4	27.8	26.1	31.6	***	94	96.1	94.5	82.6	81.7	76.4	75.6	49.7	53	56.2	56	54.2	52.4	50.5	52.7	43.4	46	43.9	55	54.4	54.4	47.2	53.6	54.5	56.4	56.4	MdHT1;4
MdHT1;5	34.2	32.4	40.7	6.3	***	93.7	89.1	71.4	77	71.9	71.2	46.7	50	52.8	52.6	50.9	44.4	42.8	48.1	37.2	37.7	32.1	51.6	50.9	52.3	37.1	51.2	45.1	53	53	MdHT1;5
MdHT1;6	27.5	26.1	31.6	4	6.6	***	93.9	83	81.3	75.8	76	50.3	53.8	55.4	55.2	53.6	51.3	50.1	52.3	43.6	46.2	43.7	54.2	53.8	54.6	46.5	53.4	54.7	56.8	56.8	MdHT1;6
MdHT1;7	27.7	26.3	33	5.7	11.8	6.4	***	82.2	82.6	76.5	75.9	49.9	53.4	55.8	55.6	53.6	51.1	49.7	52.1	43.2	46	44.2	54.6	54	55	47.2	54	55.2	55.8	55.6	MdHT1;7
MdHT1;8	46.6	45	51.8	19.3	21.6	18.7	19.9	***	69.6	64.3	63.9	42.7	45.6	48.2	48.5	47.6	38.4	40.5	45.4	36.1	36.8	39.6	45.4	45.4	45.2	32.5	47.4	42.8	49.3	48.9	MdHT1;8
MdHT1;9	36.6	35.3	38.9	21	27.2	21.5	19.9	38.2	***	75.5	75.5	48.5	52.1	56.4	56.2	55.8	50.9	48.9	50.9	44.3	46.6	44.2	53	52.6	53.6	47	52.4	54.1	55	54.4	MdHT1;9
MdHT1;10	37.6	36	43.9	27.6	34.3	28.4	27.7	47	29.1	***	95.9	51.8	55.3	58	57.8	56.3	51.6	50.3	52.5	43.4	46.6	43.4	53.5	52.7	53.7	46	51.6	52.8	54.1	54.7	MdHT1;10
MdHT1;11	37.6	36.4	42.8	28.7	35.4	28.1	28.6	47.8	29.1	4.2	***	52	55.3	57.6	57.5	55.9	52.2	50.9	53.5	43.4	46.6	43.4	54.3	53.7	54.7	47	52.5	53.4	53.9	54.3	MdHT1;11
MdHT2;1	75.1	73.1	87.6	76.5	83.4	75.5	75.5	100	79.1	75.5	75	***	90.4	55.4	55.2	54.9	46	46.1	46.7	39.5	43.4	41.2	46.4	47.3	47.2	42.8	49.2	48.1	46.6	46.6	MdHT2;1
MdHT2;2	67.1	65.4	76.7	68.2	75.3	66.9	67.4	90.8	71.6	66.9	66.9	10.1	***	61	60.8	59.6	49.3	49.7	49.7	41.3	45.5	42.9	49.6	50.6	51.1	44.2	52.9	51.9	50.3	50.5	MdHT2;2
MdHT2;3	62.1	61.6	71.1	64.2	70.7	65.5	64.2	80.4	63.4	60.1	61	63.4	52.4	***	99.8	94	53.8	54.1	55.1	46.3	49.2	46.1	52.3	52.1	52.3	43.9	52.9	54.1	54.4	55	MdHT2;3
MdHT2;4	62.5	62.1	71.7	64.6	71.2	66	64.7	80.4	63.8	60.5	61.4	63.8	52.8	0.2	***	93.8	53.6	53.9	54.9	46.1	49	46.1	52.1	51.9	52.1	43.7	52.7	53.9	54.2	54.8	MdHT2;4
MdHT2;5	66.1	62.1	72.8	66.4	71.2	67.3	66.5	81.6	64.7	60.5	61.4	63.8	54.3	6	6.2	***	54	53.7	54.3	45.5	49	45.3	49.6	52.5	48.9	42.8	52.1	52.3	53.8	54.3	MdHT2;5
MdHT3;1	71.1	71.1	78.9	71.6	78.8	72.1	74.9	93	77.2	72.7	71	89.3	78.7	67.8	68.3	67.2	***	83.8	85.8	45.6	46.9	40.2	56.4	56.9	56.2	39.5	52.2	46.7	55.6	55.6	MdHT3;1
MdHT3;2	71.8	71.3	84.7	76	85.8	76	78.7	97.6	80.4	76.6	74.9	89	78.5	65.8	66.3	66.8	9.4	***	86.6	45.7	47.7	42.6	55.3	55.5	56.4	50.2	52.8	53.4	56.4	56.2	MdHT3;2
MdHT3;3	68.5	67.5	78	71.3	78.6	70.3	73.3	89.1	75.9	70.8	68.4	86	77.2	63.7	64.2	65.1	12.4	11.1	***	48	51.6	46.4	55.5	55.3	56.3	44.9	53.1	52.1	56.1	55.7	MdHT3;3
MdHT3;4	81.3	81.3	93.5	87.8	94.8	87.2	88.5	114.9	85.3	88.5	89.1	102.8	96.2	82.2	82.8	82.8	71.8	75	70.9	***	94.8	90.6	44.5	44.7	44.3	35.3	44.5	42.4	49.5	49.1	MdHT3;4
MdHT3;5	79.6	79.6	92	87.2	94	85.9	87.8	114.9	85.3	86.6	85.9	97.6	90.7	81	81.6	81.6	69.9	73.8	69.3	5.2	***	96.5	46.8	47.3	48.1	35.3	47.3	43.7	51.6	50.8	MdHT3;5
MdHT3;6	85.8	85.1	93.1	93.6	104	92.7	93.6	108.6	91.9	94.4	93.6	101.9	96.5	87.8	87.8	89.4	79	83.5	77.6	8.3	2.2	***	44.2	44.7	44.7	26.4	44.5	42.3	49.3	48.8	MdHT3;6
MdHT4;1	67.7	67.7	73.6	68.1	75.9	69.5	69.5	88.8	70.9	67.9	66.1	85.3	77.8	70.9	71.3	70.4	60.6	63.1	61.8	87.5	86.8	93.5	***	95.9	78.2	76.9	56.8	59.6	58.8	59	MdHT4;1
MdHT4;2	68.6	69.1	73.6	69.5	77.7	70.4	70.4	88.8	71.9	69.7	67.4	85.8	77.8	71.3	71.8	70.4	59.6	62.1	62.2	86.8	85.6	91.8	4.2	***	84.4	75.9	56.2	58.7	59.1	59.3	MdHT4;2
MdHT4;3	66.7	67.1	74.2	67.8	72.1	66.9	67	89.2	69.7	67.6	65.4	84.6	74.8	72.6	73.1	74.1	62.1	62.3	61	88.4	84	91	14.6	15.8	***	73.1	59.1	61.8	59.2	58.2	MdHT4;3
MdHT4;4	79.2	77.4	90.8	77.4	88.2	78	78.6	103.5	81.7	77.1	75.3	96.8	87.4	84	84.7	84	74.2	70.2	73	94.5	95.4	110.7	22.8	24.1	27.8	***	47.7	45.3	49.5	49.5	MdHT4;4
MdHT4;5	65.9	67.3	71.5	67.8	71.5	67.4	66.5	84.1	70.1	72.3	69.9	78.8	69.4	68	68.5	69.4	70.8	67.6	67.3	87.8	85.9	93.1	60.1	61.3	56.1	75	***	89.8	64.1	63.8	MdHT4;5
MdHT4;6	64.1	64.6	72.5	67.2	71.9	67.2	66.2	86	68.2	70.6	69	80.1	69.5	68.4	68.9	68.9	68.3	67.9	66.3	80.5	79.9	86	56.7	58.5	52.4	73.4	9.9	***	66.7	66	MdHT4;6
MdHT4;7	66.5	67.3	69.3	63.4	69.8	62.9	64.3	79.9	65.6	69	69.5	85.6	76	64.7	65.1	65.6	63.1	61.9	62.3	73.1	73.1	79.5	57.3	57.3	57.8	70.1	45.9	43.7	***	93.8	MdHT4;7
MdHT4;8	66	67.3	71.5	62.9	70.4	62.9	63.4	79.9	67.4	68.1	69	86.1	75.5	62.5	62.9	63.4	63.6	62.8	63.6	74.7	75.8	82.4	57.7	57.7	60.3	71.2	46.2	44.8	6.4	***	MdHT4;8
	MdHT1;1	MdHT1;2	MdHT1;3	MdHT1;4	MdHT1;5	MdHT1;6	MdHT1;7	MdHT1;8	MdHT1;9	MdHT1;11	MdHT1;10	MdHT2;1	MdHT2;2	MdHT2;3	MdHT2;4	MdHT2;5	MdHT3;1	MdHT3;2	MdHT3;3	MdHT3;4	MdHT3;5	MdHT3;6	MdHT4;1	MdHT4;2	MdHT4;3	MdHT4;4	MdHT4;5	MdHT4;6	MdHT4;7	MdHT4;8
	MdEDR6;1	MdEDR6;2	MdEDR6;3	MdEDR6;4	MdEDR6;5	MdEDR6;6	MdEDR6;7	MdEDR6;8	MdTMT1	MdTMT2	MdTMT3	MdTMT4	MdTMT5	MdVGT1	MdVGT2	MdVGT3	MdPGLT1	MdPGLT2	MdPGLT3	MdPGLT4
MdEDR6;1	***	87.1	62.4	74.3	70.5	37.1	43.3	38.8	21.2	21.2	21	23.3	23.1	24.5	23.3	26	22.4	24.8	15.7	22.1	MdEDR6;1
MdEDR6;2	524	***	77.9	73.3	75.3	35.3	42.4	39.3	23.7	23.5	21.7	24.3	23.3	23.7	24.9	27	25.2	27	15	23.6	MdEDR6;2
MdEDR6;3	383	1000	***	80.5	79	39	46.2	41.2	27.1	24.3	23.8	26	26.4	29.5	28.6	29.3	28.1	30.5	18.3	21.4	MdEDR6;3
MdEDR6;4	736	25.6	1000	***	72.2	35.8	44.6	39.7	23.2	21.3	21.7	22.9	23.2	25.9	25.7	26.1	25.5	27.2	16.2	23.8	MdEDR6;4
MdEDR6;5	736	28.9	1000	23.9	***	36.7	44.3	40	25.1	24.9	25.5	24.5	24.1	28.5	27.8	28.5	27	30.8	17.3	25	MdEDR6;5
MdEDR6;6	754	103.5	1000	106.6	107	***	85.2	29.6	17.4	16.5	17.6	16.2	15.3	17.6	20.8	16.3	17.2	22.6	12.7	21.7	MdEDR6;6
MdEDR6;7	907	100.2	1000	85.8	92.6	7.5	***	33	25.6	26.6	26.8	27.7	27	26	27.3	25.6	28.5	32.4	18.9	27.1	MdEDR6;7
MdEDR6;8	1000	100.9	1000	86.5	95	158.6	144.8	***	23	26	25.8	25.8	25.2	23.9	24.9	24.3	26.2	30.2	18.2	25.7	MdEDR6;8
MdTMT1	775	185.3	1000	170.5	170.9	221	180.7	193.7	***	73.9	72.4	64.8	62.1	25.4	28.9	24	20.8	23.4	20.7	24.3	MdTMT1
MdTMT2	1000	184.4	1000	180.8	166.9	230	179.3	183.4	30.2	***	90.4	65.6	61.4	26	27.7	24.5	20.8	23.7	21.5	25.5	MdTMT2
MdTMT3	1000	190.2	1000	176.9	170.2	230	181.2	187.6	33.1	10.4	***	66	61	26.9	28.5	24.3	21	23.7	21.5	25	MdTMT3
MdTMT4	1000	184.4	1000	175.1	176.9	243	179.3	179.4	43.5	43.5	43.1	***	62.2	27.4	30.1	25.8	21	24.1	19.9	24.5	MdTMT4
MdTMT5	775	186.3	1000	180.8	180.5	239	174	173.6	48.9	49.6	49	47.5	***	25.4	28.5	24.2	19.7	22.6	21.3	24	MdTMT5
MdVGT1	1000	178.2	1000	167.6	160.8	229	179	187.2	152	142.4	149.8	143.6	157.8	***	93.2	54.3	21.1	25.2	20.5	26.2	MdVGT1
MdVGT2	1000	174.9	1000	160.4	157.4	214	166	172.5	144.4	148.6	153.7	144.8	159.2	7.1	***	60.7	23.8	26.7	20.7	28.8	MdVGT2
MdVGT3	1000	168.4	1000	165.6	163.8	228	176.9	176.3	160.5	151.4	154.1	148.9	160.9	62.5	53.2	***	25	28.3	21.5	27.1	MdVGT3
MdPGLT1	945	185	907	181.8	178.4	234	182.6	188.6	193.7	186.4	188.3	186.4	197	184.9	180.7	160.5	***	73.9	27	36.9	MdPGLT1
MdPGLT2	907	167.1	874	169.7	166.5	222	157.9	164.9	173.6	164.6	164.6	161.7	174.1	178.2	163.3	153.9	15.6	***	30.4	40.2	MdPGLT2
MdPGLT3	1000	234	1000	218	214	281	205	211	200	200	196	197	203	196	188	177.7	140.9	138	***	31.7	MdPGLT3
MdPGLT4	1000	185.4	1000	172.4	181.8	233	184.2	188.1	182.5	191.8	185.5	187.6	193.9	170.7	158.4	167.6	113.3	102.9	122.9	***	MdPGLT4
	MdEDR6;1	MdEDR6;2	MdEDR6;3	MdEDR6;4	MdEDR6;5	MdEDR6;6	MdEDR6;7	MdEDR6;8	MdTMT1	MdTMT3	MdTMT2	MdTMT4	MdTMT5	MdVGT1	MdVGT2	MdVGT3	MdPGLT1	MdPGLT2	MdPGLT3	MdPGLT4
Note:	Percent Similarity in upper triangle
	Percent Divergence in lower triangle
