# Supplementary material for: The Malus domestica sugar transporter gene family: identifications based on genome and expression profiling related to the accumulation of fruit sugars
Source: Front Plant Sci. 2014 Nov 5;5:569. doi: 10.3389/fpls.2014.00569 (PMC4220645; doi:10.3389/fpls.2014.00569)
Supplement: Supplementary file 4 [file DataSheet4.XLS]

## Sheet: Sheet1
Supplementary data Excel file 4-Sheet 1. Results of pair-wise comparisons of M. domestica genome predicted SWEET transporter genes against Arabidopsis thaliana, Vitis vinifera, and Prunus persica genome database and TrEMBL database.
					Results (best hit) of pairwise comparison of the the Malus x domestica genome predicted genes against the Arabidopsis sugar transporter using BLASTP with an EXP cutoff < 1e-10.						Results (best hit) of pairwise comparison of the the Malus x domestica genome predicted sugar transporter genes against the Vitis_vinifera _mRNA_v1.fa (#30,434) using TBLASTN with an EXP cutoff < 1e-10.					Results (best hit) of pairwise comparison of the the Malus x domestica genome predicted genes against peach sugar transporter from the peach database release 091010 (28,692 aa) using BLASTP with an EXP cutoff < 1e-10.					Results (best hit) of pairwise comparison of the the Malus x domestica genome predicted sugar transporter genes against the Populus.trichocarpa.v2.0 database (45,778 aa) using BLASTP with an EXP cutoff < 1e-10.					Results (best hit) of pairwise comparison of the Malus x domestica genome predicted predicted sugar transporter genes against the TrEMBL database release 091010 (11,636,205 aa) using BLASTP with an EXP cutoff < 1e-10.
					Organism						Organism					Organism					Organism					Organism
					Arabidopsis thaliana						Vitis					Peach					Poplar
Query ID	Scaffold ID	Transcript Start	Transcript Stop	Transcript Length	Match ID	Description	Percent Identity	Length of Overlap	E-value	Score	Match ID	Percent Identity	Length of Overlap	E-value	Score	Match ID	Percent Identity	Length of Overlap	E-value	Score	Match ID	Percent Identity	Length of Overlap	E-value	Score	Match ID	Organism	Description	Percent Identity	Length of Overlap	E-value	Score
MDP0000300161	chr0	82988286	82991725	3440	AT1G21460.1	nodulin MtN3 family protein	65.22	230	2e-69	259	GSVIVT00014310001	54.73	296	7e-71	263	ppa010181m	71.91	235	1e-79	293	POPTR_0005s20970.1	56.52	299	8e-74	273	B9SJK9_RICCO	Ricinus communis (Castor bean)	Putative uncharacterized protein	68.4	231	2e-74	283
MDP0000207521	chr1	27756460	27757737	1278	AT5G53190.1	nodulin MtN3 family protein	50.2	245	3e-60	228	GSVIVT00006498001	70.75	212	4e-77	283	ppa023718m	59.51	205	2e-52	201	POPTR_0012s01400.1	58.66	254	5e-71	263	B9I542_POPTR	Populus trichocarpa (Western balsam poplar) (Populus balsamifera subsp. trichocarpa)	Predicted protein	58.66	254	6e-69	263
MDP0000237435	chr2	25835884	25838598	2715	AT1G21460.1	nodulin MtN3 family protein	65.89	258	1e-82	303	GSVIVT00014310001	71.6	243	2e-82	302	ppa010181m	81.92	260	2e-106	381	POPTR_0002s07350.1	68.9	254	7e-86	313	B9SJK9_RICCO	Ricinus communis (Castor bean)	Putative uncharacterized protein	70.16	258	6e-89	331
MDP0000404653	chr2	19180584	19188180	7597	AT4G10850.1	nodulin MtN3 family protein	44.49	227	5e-41	164	GSVIVT00006690001	44.54	229	8e-45	177	ppa010208m	63.95	233	6e-65	243	POPTR_0003s14310.1	44.69	226	4e-37	152	D7TVL5_VITVI	Vitis vinifera (Grape)	Whole genome shotgun sequence of line PN40024, scaffold_25.assembly12x	44.54	229	7e-43	177
MDP0000131602	chr3	29094955	29097147	2193	AT3G14770.1	nodulin MtN3 family protein	69.87	229	3e-71	265	GSVIVT00027922001	71.93	228	9e-76	279	ppa021855m	80.42	240	6e-95	343	POPTR_0011s10470.1	72.93	229	4e-76	281	C6SWU6_SOYBN	Glycine max (Soybean) (Glycine hispida)	Putative uncharacterized protein	74.04	208	2e-76	288
MDP0000232607	chr3	29110060	29112424	2365	AT3G14770.1	nodulin MtN3 family protein	69.87	229	6e-71	264	GSVIVT00027922001	71.93	228	1e-75	279	ppa021855m	80.17	237	4e-93	337	POPTR_0011s10470.1	72.93	229	1e-75	280	C6SWU6_SOYBN	Glycine max (Soybean) (Glycine hispida)	Putative uncharacterized protein	74.04	208	4e-76	288
MDP0000178931	chr3	29025554	29028662	3109	AT3G14770.1	nodulin MtN3 family protein	67.46	169	4e-53	204	GSVIVT00027922001	72.22	162	8e-56	213	ppa021855m	82.12	179	6e-74	273	POPTR_0011s10470.1	71.86	167	5e-55	210	C6SWU6_SOYBN	Glycine max (Soybean) (Glycine hispida)	Putative uncharacterized protein	71.1	173	2e-57	225
MDP0000351085	chr4	22266223	22267688	1466	AT2G39060.1	nodulin MtN3 family protein	57.09	254	2e-75	278	GSVIVT00023589001	52.59	270	3e-76	281	ppa010594m	82.01	239	2e-110	394	POPTR_0019s04590.1	67.53	194	1e-72	269	B9NDI0_POPTR	Populus trichocarpa (Western balsam poplar) (Populus balsamifera subsp. trichocarpa)	Predicted protein	66.08	227	5e-81	304
MDP0000303872	chr5	5210592	5212405	1814	AT1G21460.1	nodulin MtN3 family protein	66.37	223	2e-69	258	GSVIVT00014310001	66.52	221	5e-69	256	ppa010181m	71.91	235	1e-79	291	POPTR_0005s20970.1	67.41	224	3e-73	271	B9SJK9_RICCO	Ricinus communis (Castor bean)	Putative uncharacterized protein	69.2	224	2e-74	282
MDP0000294648	chr5	6101327	6107778	6452	AT3G14770.1	nodulin MtN3 family protein	54.3	221	5e-58	222	GSVIVT00007217001	62.78	223	9e-68	254	ppa010808m	79.55	220	8e-87	317	POPTR_0011s10470.1	53.39	221	3e-55	213	D7TJV0_VITVI	Vitis vinifera (Grape)	Whole genome shotgun sequence of line PN40024, scaffold_3.assembly12x	62.78	223	2e-65	254
MDP0000144170	chr5	6058363	6060600	2238	AT3G14770.1	nodulin MtN3 family protein	52.94	221	3e-57	218	GSVIVT00007217001	58.18	220	3e-65	244	ppa010808m	67.81	233	6e-75	276	POPTR_0011s10470.1	50.64	233	1e-55	213	D7TJV0_VITVI	Vitis vinifera (Grape)	Whole genome shotgun sequence of line PN40024, scaffold_3.assembly12x	58.18	220	6e-63	244
MDP0000121790	chr6	17013194	17014918	1725	AT5G50790.1	nodulin MtN3 family protein	49.27	274	5e-74	274	GSVIVT00017991001	62.1	248	9e-85	310	ppa009422m	77.97	295	3e-126	447	POPTR_0015s11360.1	56.97	251	7e-81	297	A5AIV2_VITVI	Vitis vinifera (Grape)	Putative uncharacterized protein	62.1	248	2e-82	310
MDP0000452431	chr6	16974104	16982934	8831	AT3G48740.1	nodulin MtN3 family protein	42.75	255	9e-47	184	GSVIVT00017992001	43.48	253	2e-49	193	ppa018792m	65.85	164	2e-56	216	POPTR_0003s16520.1	45.1	255	2e-52	203	B9RAA1_RICCO	Ricinus communis (Castor bean)	Putative uncharacterized protein	48.26	259	2e-54	217
MDP0000140984	chr6	19936004	19937914	1911	AT5G62850.1	AtVEX1 (VEGETATIVE CELL EXPRESSED1)	57.46	228	3e-71	265	GSVIVT00016115001	58.47	236	7e-71	263	ppa021908m	71.31	237	2e-81	298	POPTR_0015s08560.1	61.02	236	3e-72	268	B9IEQ0_POPTR	Populus trichocarpa (Western balsam poplar) (Populus balsamifera subsp. trichocarpa)	Predicted protein	61.02	236	4e-70	268
MDP0000317975	chr7	24142766	24144765	2000	AT1G21460.1	nodulin MtN3 family protein	65.59	247	8e-78	286	GSVIVT00014310001	66.1	236	5e-74	273	ppa010181m	71.81	259	9e-90	326	POPTR_0005s20970.1	66.26	246	7e-79	290	B9SJK9_RICCO	Ricinus communis (Castor bean)	Putative uncharacterized protein	69.76	248	5e-84	314
MDP0000210022	chr7	24136935	24138959	2025	AT1G21460.1	nodulin MtN3 family protein	65.59	247	1e-77	285	GSVIVT00014310001	66.1	236	6e-74	273	ppa010181m	71.81	259	1e-89	325	POPTR_0005s20970.1	66.26	246	1e-78	289	B9SJK9_RICCO	Ricinus communis (Castor bean)	Putative uncharacterized protein	69.76	248	7e-84	313
MDP0000286467	chr9	17536017	17539042	3026	AT5G62850.1	AtVEX1 (VEGETATIVE CELL EXPRESSED1)	64.42	104	1e-30	130	GSVIVT00016115001	60.75	107	9e-29	123	ppa019530m	72.17	115	2e-40	162	POPTR_0003s06870.1	53.12	128	2e-22	103	D7MMX3_ARALY	Arabidopsis lyrata subsp. lyrata	Putative uncharacterized protein	62.61	115	2e-28	130
MDP0000269007	chr10	26376601	26378589	1989	AT3G14770.1	nodulin MtN3 family protein	58.33	216	9e-63	236	GSVIVT00007217001	64.55	220	6e-73	270	ppa010808m	73.71	232	3e-84	307	POPTR_0011s10470.1	57.8	218	2e-62	235	D7TJV0_VITVI	Vitis vinifera (Grape)	Whole genome shotgun sequence of line PN40024, scaffold_3.assembly12x	64.55	220	1e-70	270
MDP0000158413	chr10	26364838	26366254	1417	AT3G14770.1	nodulin MtN3 family protein	44.91	216	2e-39	158	GSVIVT00007217001	51.9	210	2e-47	185	ppa010808m	55.56	216	4e-52	200	POPTR_0011s10470.1	44.91	216	5e-40	160	D7TJV0_VITVI	Vitis vinifera (Grape)	Whole genome shotgun sequence of line PN40024, scaffold_3.assembly12x	51.9	210	3e-45	185
MDP0000917513	chr11	33974578	33976074	1497	AT5G13170.1	SAG29 (SENESCENCE-ASSOCIATED PROTEIN 29)	45.12	297	1e-64	243	GSVIVT00023589001	62.89	256	2e-88	322	ppa015264m	77.15	267	1e-117	419	POPTR_0003s16520.1	49.12	283	5e-66	248	D7TP40_VITVI	Vitis vinifera (Grape)	Whole genome shotgun sequence of line PN40024, scaffold_104.assembly12x	62.89	256	1e-86	323
MDP0000308395	chr11	32597444	32600880	3437	AT1G21460.1	nodulin MtN3 family protein	65.22	230	3e-69	258	GSVIVT00014310001	54.39	296	5e-70	261	ppa010181m	71.49	235	8e-79	290	POPTR_0005s20970.1	56.19	299	5e-73	271	B9SJK9_RICCO	Ricinus communis (Castor bean)	Putative uncharacterized protein	67.97	231	1e-73	280
MDP0000125858	chr12	31064095	31064784	690	AT2G39060.1	nodulin MtN3 family protein	60.58	137	3e-33	137	GSVIVT00017991001	51.09	137	3e-26	114	ppa010594m	82.48	137	3e-41	163	POPTR_0198s00220.1	64.52	124	1e-29	125	B9NDI0_POPTR	Populus trichocarpa (Western balsam poplar) (Populus balsamifera subsp. trichocarpa)	Predicted protein	63.5	137	1e-31	139
MDP0000283081	chr13	8740535	8742754	2220	AT5G13170.1	SAG29 (SENESCENCE-ASSOCIATED PROTEIN 29)	55.52	290	2e-77	285	GSVIVT00006971001	52.49	301	2e-82	301	ppa009789m	77.22	259	4e-106	380	POPTR_0003s16520.1	58.31	295	8e-85	310	C6TNP9_SOYBN	Glycine max (Soybean) (Glycine hispida)	Putative uncharacterized protein	67.08	240	4e-81	305
MDP0000329239	chr13	15306946	15313189	6244	AT4G15920.1	INVOLVED IN: biological_process unknown; LOCATED IN: endomembrane system, integral to membrane, membrane; EXPRESSED IN: 23 plant structures; EXPRESSED DURING: 13 growth stages; CONTAINS InterPro DOMAIN/s: MtN3 and saliva related transmembrane protein, conserved region (InterPro:IPR018169), RAG1-activating protein 1 homologue (InterPro:IPR018179), MtN3 and saliva related transmembrane protein (Int…	61.83	241	2e-66	248	GSVIVT00033013001	74.26	237	2e-88	322	ppa010394m	83.75	240	5e-100	360	POPTR_0013s01600.1	66.82	211	3e-66	248	RPG1_ARATH	Arabidopsis thaliana (Mouse-ear cress)	Protein RUPTURED POLLEN GRAIN 1	39.39	231	6e-35	147
MDP0000206461	chr14	20584912	20586543	1632	AT5G50790.1	nodulin MtN3 family protein	47.4	289	4e-74	274	GSVIVT00017991001	62.5	248	6e-89	323	ppa009422m	81.02	295	5e-139	490	POPTR_0015s11360.1	54.39	285	2e-83	305	A5AIV2_VITVI	Vitis vinifera (Grape)	Putative uncharacterized protein	62.5	248	7e-87	324
MDP0000378200	chr14	20573280	20576934	3655	AT5G50790.1	nodulin MtN3 family protein	58.82	85	1e-21	99.4	GSVIVT00017991001	55.17	116	3e-28	120	ppa018792m	80.61	98	3e-41	164	POPTR_0015s11380.1	52.07	121	8e-26	113	B9RAA1_RICCO	Ricinus communis (Castor bean)	Putative uncharacterized protein	61.4	114	2e-30	135
MDP0000165480	chr14	24711128	24713121	1994	AT5G62850.1	AtVEX1 (VEGETATIVE CELL EXPRESSED1)	53.53	241	1e-62	236	GSVIVT00016113001	55.71	210	3e-62	234	ppa021908m	67.6	250	6e-78	286	POPTR_0015s08560.1	54.76	252	1e-66	249	B9IEQ0_POPTR	Populus trichocarpa (Western balsam poplar) (Populus balsamifera subsp. trichocarpa)	Predicted protein	54.76	252	1e-64	249
MDP0000189558	chr14	10798634	10799553	920	AT4G10850.1	nodulin MtN3 family protein	56	150	8e-36	145	GSVIVT00006690001	60.39	154	2e-39	157	ppa010208m	75.32	154	4e-47	183	POPTR_0003s14310.1	62.99	154	7e-36	146	C5Y0L1_SORBI	Sorghum bicolor (Sorghum) (Sorghum vulgare)	Putative uncharacterized protein Sb04g012910	61.04	154	6e-38	160
MDP0000362615	chr14	20556734	20558741	2008	AT5G23660.1	MTN3 (Arabidopsis homolog of Medicago truncatula MTN3)	55.68	273	2e-83	306	GSVIVT00017991001	60.3	267	3e-86	315	ppa009422m	59.92	237	4e-81	298	POPTR_0015s11380.1	60.79	278	5e-90	327	B9RAA1_RICCO	Ricinus communis (Castor bean)	Putative uncharacterized protein	61.92	302	1e-94	350
MDP0000132855	chr15	13315058	13317364	2307	AT4G10850.1	nodulin MtN3 family protein	55.02	249	4e-60	228	GSVIVT00006690001	60.63	254	7e-70	260	ppa010208m	80.69	259	5e-99	357	POPTR_0003s14310.1	62.45	253	3e-67	252	C5Y0L1_SORBI	Sorghum bicolor (Sorghum) (Sorghum vulgare)	Putative uncharacterized protein Sb04g012910	58.62	261	2e-68	263
MDP0000251438	chr16	6800882	6803126	2245	AT5G13170.1	SAG29 (SENESCENCE-ASSOCIATED PROTEIN 29)	60.8	250	2e-75	279	GSVIVT00006971001	51.66	302	2e-78	288	ppa009789m	75.29	259	1e-101	365	POPTR_0003s16520.1	56.62	302	3e-80	295	C6TNP9_SOYBN	Glycine max (Soybean) (Glycine hispida)	Putative uncharacterized protein	64.17	240	4e-77	292
MDP0000244504	chr16	6807357	6809601	2245	AT5G13170.1	SAG29 (SENESCENCE-ASSOCIATED PROTEIN 29)	60.8	250	2e-75	279	GSVIVT00006971001	51.66	302	2e-78	288	ppa009789m	75.29	259	1e-101	365	POPTR_0003s16520.1	56.62	302	3e-80	295	C6TNP9_SOYBN	Glycine max (Soybean) (Glycine hispida)	Putative uncharacterized protein	64.17	240	4e-77	292
MDP0000223422	chr17	10641941	10645382	3442	AT1G21460.1	nodulin MtN3 family protein	62.45	253	1e-72	270	GSVIVT00014310001	62.9	248	9e-71	263	ppa010181m	67.53	271	2e-85	312	POPTR_0005s20970.1	64.11	248	1e-74	277	B9SJK9_RICCO	Ricinus communis (Castor bean)	Putative uncharacterized protein	65.5	258	3e-79	299

## Sheet: Sheet2
Supplementary data Excel file 4-Sheet 2. Analysis of M. domestica genome predicted SWEET transporter genes based on sequence length, number of predicted transmembrane domains, and consistency with ESTs.
						EST in Genbank
Query ID	Scaffold ID	Transcript Start	Transcript Stop	Length of A.A.	No. of transmembrane domain	Number	Consistency with genome predicated sequence	The pridicated other gene set	Match ID
MDP0000300161	chr0	82030836	82991725	291	6			MDP0000451927	AT1G21460.1
MDP0000237435	chr2	25835884	25838598	263	7	4	Yes		AT1G21460.1
MDP0000404653	chr2	19180584	19188180	274	3				AT4G10850.1
MDP0000131602	chr3	29094925	29097147	235	7	3	Yes		AT3G14770.1
MDP0000232607	chr3	29110060	29112424	278	7	3	Yes		AT3G14770.1
MDP0000178931	chr3	29025554	29028662	192	5				AT3G14770.1
MDP0000351085	chr4	22266223	22267688	266	7	5	Yes		AT2G39060.1
MDP0000303872	chr5	5210592	5212405	222	5				AT1G21460.1
MDP0000294648	chr5	6106268	6107778	440	11	1	No	MDP0000921120	AT3G14770.1
MDP0000144170	chr5	6058363	6060600	218	6				AT3G14770.1
MDP0000121790	chr6	17013194	17014918	295	7				AT5G50790.1
MDP0000452431	chr6	16979150	16981513	412	4	1	No	MDP0000144814	AT3G48740.1
MDP0000140984	chr6	19936004	19937914	236	7				AT5G62850.1
MDP0000317975	chr7	24142766	24144765	243	6				AT1G21460.1
MDP0000210022	chr7	24136935	24138959	243	6				AT1G21460.1
MDP0000286467	chr9	17536017	17539042	256	3				AT5G62850.1
MDP0000207521	chr1	27756460	27757737	210	5				AT5G53190.1
MDP0000269007	chr10	26376601	26378589	232	6	1	Yes		AT3G14770.1
MDP0000158413	chr10	26364838	26366254	191	3				AT3G14770.1
MDP0000917513	chr11	33974578	33976074	299	7				AT5G13170.1
MDP0000308395	chr11	32598525	32600880	291	6			MDP0000215828	AT1G21460.1
MDP0000125858	chr12	31064097	31064736	147	3	1	No	MDP0000351086	AT2G39060.1
MDP0000283081	chr13	8740535	8742754	305	7	1	No	MDP0000880946	AT5G13170.1
MDP0000329239	chr13	15306946	15313189	251	6	3	Yes		AT3G16690.1
MDP0000206461	chr14	20584912	20586543	293	6	5	Yes		AT5G50790.1
MDP0000378200	chr14	20575885	20577524	171	2	22	No	MDP0000233114	AT5G50790.1
MDP0000165480	chr14	24711128	24713121	248	5				AT5G62850.1
MDP0000189558	chr14	10798634	10799553	154	4				AT4G10850.1
MDP0000362615	chr14	20556734	20558741	298	6	20	Yes		AT5G23660.1
MDP0000132855	chr15	13315058	13317364	258	7	3	Yes		AT4G10850.1
MDP0000251438	chr16	6800882	6803126	303	7	1	Yes		AT5G13170.1
MDP0000244504	chr16	6807357	6809601	303	7	1	Yes		AT5G13170.1
MDP0000223422	chr17	10643044	10645382	335	6			MDP0000805216	AT1G21460.1

## Sheet: Sheet3
Supplementary data Excel file 4-Sheet 3. M. domestica SWEET transporter genes selected according to sequence length (>200 a.a) and number of predicted transmembrane domains (>4). Genes were named based on results of phylogenetic analysis
Name of candinate gene	Query ID	Scaffold ID	Transcript Start	Transcript Stop		Contig	Length of A.A.	Number of EST in Genbank	Number of transmembrane domain	N-end	The Results for Predicated Localization
MdSWEET1.1	MDP0000131602	chr3	29094925	29097147	+	MDC020252.154	235	3	7	OUT	plas: 6.0, chlo: 4.0, golg: 2.0, vacu: 1.5, E.R._vacu: 1.5
MdSWEET1.2	MDP0000232607	chr3	29110060	29112424	-	MDC021203.170	278	3	7	OUT	vacu: 13.0
MdSWEET1.3	MDP0000921120	chr5	6106268	6107778	+	MDC012683.323	235	1	7	OUT	plas: 6.0, chlo: 3.0, extr: 2.0, golg: 2.0
MdSWEET1.4	MDP0000269007	chr10	26376601	26378589	+	MDC002142.220	232	1	6	OUT	chlo: 8.0, plas: 2.0, E.R.: 1.5, E.R._vacu: 1.5, extr: 1.0
MdSWEET1.5	MDP0000144170	chr5	6058363	6060600	+	MDC034354.8	218	No	6	OUT	vacu: 6.0, chlo: 5.0, plas: 2.0
MdSWEET1.6	MDP0000237435	chr2	25835884	25838598	+	MDC004784.233	263	4	7	OUT	plas: 8.0, chlo: 3.0, E.R.: 2.0
MdSWEET1.7	MDP0000215828	chr11	32598525	32600880	+	MDC019142.138	247	No	7	OUT	plas: 5.0, chlo: 3.0, E.R.: 2.0, golg: 2.0, cyto: 1.0
MdSWEET1.8	MDP0000805216	chr17	10643044	10645382	+	MDC022365.231	258	No	7	OUT	plas: 7.0, chlo: 2.0, golg: 2.0, cyto: 1.0, vacu: 1.0
MdSWEET1.9	MDP0000317975	chr7	24142766	24144765	+	MDC027760.13	243	NO	7	OUT	chlo: 7.0, plas: 4.0, cyto: 1.0, E.R.: 1.0
MdSWEET1.10	MDP0000210022	chr7	24136935	24138959	-	MDC017975.480	243	No	7	OUT	chlo: 6.0, plas: 4.0, cyto: 1.0, mito: 1.0, E.R.: 1.0
MdSWEET1.11	MDP0000451927	chr0	82988286	82991725	+	MDC013149.396	291	No	6	IN	plas: 11.0, chlo: 1.0, vacu: 1.0
MdSWEET1.12	MDP0000303872	chr5	5210592	5212405	-	MDC015468.242	222	No	6	IN	chlo: 6.0, plas: 5.0, mito: 3.0
MdSWEET1.13	MDP0000207521	chr1	27756460	27757737	+	MDC017958.140	210	No	5	OUT	plas: 7.0, chlo: 4.0, vacu: 1.0, E.R.: 1.0
MdSWEET2.1	MDP0000193808	chr17	2382355	2384159	+	MDC008807.33	243	No	7	IN	plas: 6.0, vacu: 4.0, extr: 2.0, golg: 2.0
MdSWEET2.2	MDP0000140984	chr6	19936004	19937914	+	MDC015010.269	236	No	7	OUT	plas: 11.0, golg: 2.0
MdSWEET2.3	MDP0000165480	chr14	24711128	24713121	+	MDC000485.209	248	No	7	IN	vacu: 10.0, golg: 2.0, plas: 1.0
MdSWEET2.4	MDP0000132855	chr15	13315058	13317364	+	MDC022643.613	259	3	7	IN	plas: 11.0, golg: 2.0
MdSWEET3.1	MDP0000351085	chr4	22266223	22267688	+	MDC014033.325	266	5	7	IN	vacu: 8.0, plas: 3.0, extr: 2.0
MdSWEET3.2	MDP0000351086	chr12	31063488	31064953	-	MDC018359.70	267	2	7	IN	vacu: 10.0, plas: 2.0, extr: 1.0
MdSWEET3.3	MDP0000917513	chr11	33974578	33976074	-	MDC010998.135	299	No	7	OUT	vacu: 11.0, plas: 2.0
MdSWEET3.4	MDP0000121790	chr6	17013194	17014918	+	MDC004838.85	295	No	7	OUT	plas: 10.0, golg: 2.0, vacu: 1.0
MdSWEET3.5	MDP0000206461	chr14	20584912	20586543	+	MDC016676.357	293	5	7	OUT	plas: 10.0, golg: 2.0, vacu: 1.0
MdSWEET3.6	MDP0000233114	chr14	20575885	20577524	-	MDC016676.359	298	22	7	OUT	plas: 9.0, E.R.: 4.0
MdSWEET3.7	MDP0000362615	chr14	20556734	20558741	+	MDC016676.349	298	20	7	OUT	plas: 7.0, chlo: 2.0, E.R.: 2.0, golg: 2.0
MdSWEET3.8	MDP0000144814	chr6	16979150	16981513	+	MDC001175.359	298	1	6	OUT	plas: 4.0, E.R.: 3.0, chlo: 2.0, golg: 2.0, mito: 1.0, extr: 1.0
MdSWEET3.9	MDP0000880946	chr13	8740535	8742754	+	MDC007678.302	281	1	7	OUT	plas: 4.5, cyto_plas: 4.5, cyto: 3.5, E.R.: 2.0, chlo_mito: 2.0, chlo: 1.5, mito: 1.5
MdSWEET3.10	MDP0000251438	chr16	6800882	6803126	-	MDC012567.307	303	1	7	OUT	plas: 4.5, vacu: 3.0, E.R.: 3.0, cyto_plas: 3.0, extr: 2.0
MdSWEET3.11	MDP0000244504	chr16	6807357	6809601	+	MDC019181.70	303	1	7	OUT	plas: 4.5, vacu: 3.0, E.R.: 3.0, cyto_plas: 3.0, extr: 2.0
MdSWEET4.1	MDP0000329239	chr13	15306946	15313189	+	MDC008256.347	251	3	6	IN	vacu: 8.0, plas: 4.0, extr: 1.0

## Sheet: Sheet4
Supplementary data Excel file 4-Sheet 4. Pair distances of Untitled ClustalW among selected M. domestica SWEET transporters.
	MdSWEET1.1	MdSWEET1.2	MdSWEET1.3	MdSWEET1.4	MdSWEET1.5	MdSWEET1.6	MdSWEET1.7	MdSWEET1.8	MdSWEET1.9	MdSWEET1.10	MdSWEET1.11	MdSWEET1.12	MdSWEET1.13	MdSWEET2.1	MdSWEET2.2	MdSWEET2.3	MdSWEET2.4	MdSWEET4.1	MdSWEET3.1	MdSWEET3.2	MdSWEET3.3	MdSWEET3.4	MdSWEET3.5	MdSWEET3.6	MdSWEET3.7	MdSWEET3.8	MdSWEET3.9	MdSWEET3.10	MdSWEET3.11
MdSWEET1.1	***	100	60.9	58.2	57.3	41.3	42.6	42.1	43	42.6	38.7	41	32.5	35.3	34	29.4	32.3	32.8	30.2	29.8	30.6	31.5	30.6	32.3	32.3	31.9	28.1	29.8	29.8	MdSWEET1.1
MdSWEET1.2	0	***	60.9	58.2	57.3	36.9	40.3	38.1	41.6	41.2	36.3	41	32.5	34	33.9	31.3	29.1	32.2	26.5	26.2	25.6	26.3	25.6	27	27	26.7	23.5	24.9	24.9	MdSWEET1.2
MdSWEET1.3	54	54	***	72.4	70.6	37.9	40.4	39.6	40.9	40.9	36.6	38.7	34	37	35.3	31.9	32.8	37.4	33.2	31.9	30.6	31.9	30.6	32.3	32.3	32.8	29.4	31.5	31.5	MdSWEET1.3
MdSWEET1.4	58.9	58.9	33.2	***	93.1	43.1	43.1	42.2	43.5	44.4	39.7	41.4	35.4	37.1	35.8	33.2	34.1	35.3	31	31.5	32.8	31.9	30.6	33.6	33.6	32.8	29.3	32.3	32.3	MdSWEET1.4
MdSWEET1.5	58.3	60.6	34.6	5.8	***	42.2	40.8	40.4	41.3	42.2	37.2	37.2	30.7	38.1	37.2	34.4	34.9	37.6	32.6	32.1	31.2	32.6	31.2	32.6	32.6	31.7	29.8	32.1	32.1	MdSWEET1.5
MdSWEET1.6	97	97	110.5	93.7	93.5	***	89.1	84.2	89.7	89.7	75.7	89.6	42	37.3	36.4	32.1	36.4	38.5	30.8	30	28.1	28.1	28.9	31.6	31.6	33.5	34.2	31.6	31.6	MdSWEET1.6
MdSWEET1.7	92.9	92.9	102.7	95.1	99.7	11.8	***	98	98.8	96.5	87.9	98.2	39.2	37.3	36.4	33.9	34.7	36.8	36.7	32.3	30.2	30.6	31	32.7	32.7	33.9	32.3	34.3	34.3	MdSWEET1.7
MdSWEET1.8	94.2	94.2	105.8	97.9	101.3	12.7	2	***	98.4	97.5	83.5	97.7	38.7	37.3	36	32.9	33.8	36.8	35	30.4	29.2	28.1	28.5	30.8	30.8	31.9	30	31.9	31.9	MdSWEET1.8
MdSWEET1.9	89.8	89.8	99.6	92	96.2	11.1	1.2	1.7	***	99.2	89.7	98.2	39.2	37	36	33.3	36.2	36.8	37.9	32.9	30.5	30.9	31.3	32.9	32.9	34.2	32.5	34.6	34.6	MdSWEET1.9
MdSWEET1.10	91.2	91.2	99.6	89.3	93.2	11.1	2.1	2.5	0.8	***	88.9	97.3	39.6	37.4	36	33.3	35.8	37.2	37.9	32.9	30.5	30.9	31.3	32.9	32.9	34.2	32.5	34.6	34.6	MdSWEET1.10
MdSWEET1.11	106.8	106.8	116.4	106.4	112.5	21.4	11.8	12.3	10.6	11.6	***	99.1	34.9	33.6	33.5	32.5	29.9	33.9	30.6	26.2	24.8	24.8	25.2	26.3	26.3	27	28.9	28.1	28.1	MdSWEET1.11
MdSWEET1.12	91.7	91.7	101	91.1	95.7	11.2	1.8	2.3	1.8	2.8	0.9	***	34.9	36.9	35.6	36.5	35.1	36.5	36.9	31.5	30.2	30.2	30.6	32	32	32.9	35.1	34.2	34.2	MdSWEET1.12
MdSWEET1.13	113.5	113.5	111.5	105.2	108.4	105.2	109.3	111.1	109.3	107.5	120.7	111.9	***	31.6	33	33.5	35.8	34.9	32.5	30.7	28.3	30.2	28.3	31.1	31.1	33.5	30.7	31.1	31.1	MdSWEET1.13
MdSWEET2.1	123.1	123.1	115.9	112.1	108.3	117.4	117.4	119.1	118.8	117.1	126.2	118.8	133.4	***	54.7	51.6	47.1	38.9	33.6	32	31.6	32.8	30.7	32	32	30.7	28.3	30.3	30.3	MdSWEET2.1
MdSWEET2.2	123.1	123.1	115.9	119.1	108.3	121	121	122.8	122.6	122.6	132.4	119	127	67.2	***	80.1	47	36.9	33.1	30.9	30.9	34.7	33.9	33.5	33.5	31.4	24.6	28	28	MdSWEET2.2
MdSWEET2.3	139.4	139.4	119.4	122.9	113.7	130.4	128.4	132.4	130.3	130.3	130.4	117	134.1	73.3	23.2	***	43	33.9	26.5	26.1	29.3	29.3	28.5	27.7	27.7	26.9	24.9	25.7	25.7	MdSWEET2.3
MdSWEET2.4	135	135	135	130.7	123.5	114	120.8	124.4	122.3	124.2	130	120.7	126.6	87.8	84.5	89.4	***	40.6	30.7	29.1	29.9	29.5	30.3	31	31	28.7	30.7	28.7	28.7	MdSWEET2.4
MdSWEET4.1	145	145	122.7	135.3	123.1	108.4	113.6	115.4	113.6	111.8	125.1	113.4	113.5	93.5	105.4	117.6	108.9	***	36.4	36.8	33.5	39.3	37.7	37.7	37.7	39.7	34.3	37.2	37.2	MdSWEET4.1
MdSWEET3.1	148.8	148.8	141.6	146.5	134.4	135.8	125.8	127.8	125.7	125.7	143.1	130.1	141.8	119.5	121.2	141.6	146.5	122.6	***	87.3	45.9	46.3	47.4	47	47	44.8	41	41.8	41.8	MdSWEET3.1
MdSWEET3.2	146.4	146.4	141.6	149	136.8	144.7	133.7	135.8	133.7	133.7	155	141.7	144.5	132.5	132.9	148.7	160.4	120.8	14	***	45.3	48.3	49.1	45.7	45.7	45.3	38.2	40.8	40.8	MdSWEET3.2
MdSWEET3.3	154	154	146.4	149	147	167.5	156.4	156.4	154	154	179.3	159.9	153.2	154	150.3	150.3	159.5	131.9	83.9	87.7	***	41.7	40	46	46	41.9	41.3	40.7	40.7	MdSWEET3.3
MdSWEET3.4	149.6	149.6	144.8	144.8	137.6	153.1	143.9	146.2	143.9	143.9	161	149.3	135.1	138	136.5	150.3	152.3	109.3	86.1	79.3	94.6	***	88.1	46.4	46.4	44.4	39.9	42	42	MdSWEET3.4
MdSWEET3.5	152.2	152.2	149.6	149.8	142.6	148.3	141.6	143.9	141.6	141.6	158.4	146.7	145.2	144.6	136.5	150.3	147.9	114	81.9	77.4	95.7	12.9	***	48.5	48.5	46.4	38.4	41	41	MdSWEET3.5
MdSWEET3.6	137.1	137.1	137.1	132.7	129.8	135.3	138.7	138.7	138.7	138.7	161	146.8	140.9	136.6	129.6	152	148.7	115.7	86.1	88.8	89.7	93.3	86.1	***	100	88.3	50.2	48.7	48.7	MdSWEET3.6
MdSWEET3.7	137.1	137.1	137.1	132.7	129.8	135.3	138.7	138.7	138.7	138.7	161	146.8	140.9	136.6	129.6	152	148.7	115.7	86.1	88.8	89.7	93.3	86.1	0	***	88.3	50.2	48.7	48.7	MdSWEET3.7
MdSWEET3.8	141.6	141.6	135	141.7	139.2	133.3	136.5	136.5	136.5	136.5	161	146.8	133.4	143.1	144.7	168.6	155.6	112.4	90.5	92.2	97.3	96.5	89.1	12.8	12.8	***	48.8	47	47	MdSWEET3.8
MdSWEET3.9	146	146	138.4	133.5	132.9	128.6	129.6	133.9	127.5	127.5	133.9	130.8	136.4	139.3	174.8	153	155	129.9	99.1	102.7	106.5	104	109.3	75.6	75.6	79.4	***	85.8	85.8	MdSWEET3.9
MdSWEET3.10	154.8	155.6	144.8	133.5	133.7	138.1	131.1	135.2	127.1	127.1	149.2	133.1	136.7	149.2	169.5	163.6	159.5	128.1	109	112.6	105.4	102.1	105.7	82.6	82.6	87.3	15.8	***	100	MdSWEET3.10
MdSWEET3.11	154.8	155.6	144.8	133.5	133.7	138.1	131.1	135.2	127.1	127.1	149.2	133.1	136.7	149.2	169.5	163.6	159.5	128.1	109	112.6	105.4	102.1	105.7	82.6	82.6	87.3	15.8	0	***	MdSWEET3.11
	MdSWEET1.1	MdSWEET1.2	MdSWEET1.3	MdSWEET1.4	MdSWEET1.5	MdSWEET1.6	MdSWEET1.7	MdSWEET1.8	MdSWEET1.9	MdSWEET1.10	MdSWEET1.11	MdSWEET1.12	MdSWEET1.13	MdSWEET2.1	MdSWEET2.2	MdSWEET2.3	MdSWEET2.4	MdSWEET4.1	MdSWEET3.1	MdSWEET3.2	MdSWEET3.3	MdSWEET3.4	MdSWEET3.5	MdSWEET3.6	MdSWEET3.7	MdSWEET3.8	MdSWEET3.9	MdSWEET3.10	MdSWEET3.11
Note:	Percent Similarity in upper triangle
	Percent Divergence in lower triangle
