# Supplementary material for: The Malus domestica sugar transporter gene family: identifications based on genome and expression profiling related to the accumulation of fruit sugars
Source: Front Plant Sci. 2014 Nov 5;5:569. doi: 10.3389/fpls.2014.00569 (PMC4220645; doi:10.3389/fpls.2014.00569)
Supplement: Supplementary file 5 [file DataSheet5.XLS]

## Sheet: Sheet1
Supplementary Data Excel File 6 Oligonucleotide sequences for primers used in this study.
Gene name	ID in Malus genome	Sense primer	Anti-sense primer
MdSOT1	MdSOT1	GGTTAGAATGACGTGGGCAGTTAT	TCATCAACCTATTCACGGCCAC
MdSOT2	MDP0000185601	ACAAGGGTCAAGTCCACTAGGCA	CCGATAAGATGTAATTGGCAACAG
MdSOT2.2	MDP0000141961	CATCTGTTGTTCTTGCCATCGGT	CCTGCGGCTCCTTTGATGTCAT
MdSOT3	MDP0000896307	AGAGCATGACGGCAGTGGAC	ATCCTCTGGAGATTCACACACAA
MdSOT3.2	MDP0000596275	CTGCCCGGACAGCGGAAGAG	CTTTCTTTGATAAAGAGTGATGCC
MdSOT3.3	MDP0000496866	ATGGCTGACCAGAGGGCGAAC	AGTGACGCTCCACTCATTACACC
MdSOT4	MdSOT4	ATCGGCACCACTAACTTATCTCC	TAACCTGTTCCGCTGTCTGC
MdSOT5	MDP0000841918	AGATGGCTGACCGGACAACT	AGCAGAGTAAGACGAGGAACAT
MdSOT5.2	MDP0000940086	CGCTGTGGGCCTTACGATCATC	TCCGATACTGCATCCTTGAGCG
MdSOT5.3	MDP0000787701.1	TTGGTGTCGCCCTTACAATCATT	TCCATACTGCAGCCTTGGGCA
MdPMT1.1/2	MDP0000808262 & MDP0000821124	GCAGTTCGACGAATGCTGATTACT	TCCCCACTCTGTCAATCAGAAAGT
MdPMT1.3/4	MDP0000216705 & MDP0000397540	TCACTTCGTTGGATGCTTATCACAG	CTGCAACAGTTGCAGCAAGTACA
MdPMT1.5	MDP0000161123	GAATTCCGTTGCTGTCGGACCT	GGTTGAAGGATGGTAAGACGT
MdPMT2.1/2	MDP0000251579 & MDP0000239167	TTCATCTCGGCGAGTTACTTGG	CAATGGCCCATGTGGGCTTACT
MdPMT2.3	MDP0000175450	CGAAGCGACGCAGGTTTTGAT	CTTGCATGAAGAAGTTGACTCCG
MdINT1/2	MDP0000807456 & MDP0000864349	TGTTCTGCTTATGTTTCTGCTCCT	TGTACCACACACGATGTTCTCCC
MdINT3/4	MDP0000189019 & MDP0000789390	TGTCCGACTTATGTATCGGCTGTC	TGTACCATGTCCTGTGTTCTCCAC
MdHT1.1	MDP0000153845	GATACCAAGTGAGACATTCCCACTC	CACGAAGAAAGACATGATCAAGAC
MdHT1.2	MDP0000193050	GATACCTAGTGAAACGTTCCCACTA	CACGAAGAACGACATGACCAAAAC
MdHT1.3	MDP0000175148	TTGCATGAACATGCTTTGCTGT	CTCTGTCATCTCCTCAATAGGGAC
MdHT2.1	MDP0000906893	GAATGGCAGGAGGATTTGGAGGTGC	GATCTAAACTTGTGCTCCAGACTTCCCAT
MdHT2.2	MDP0000154362	CGTTCTACTGCCATAACCGACAT	GCAAGCAAAGACGAAATACCCA
MdHT2.3/4	MDP0000240921 & MDP0000187438	GAACTGTCGAAAGGATTCTCAGTAC	GGTTCACAGACACTGTAATGCTCT
MdHT2.5	MDP0000290906	AGCGAGATATTCCCGCTAGAAACT	CCAACAGAGTCATCAGCTTCAAG
MdHT3.3	MDP0000191620	CTTCGCTCTTGTCCTCCGTCAT	ACCAGCACCAAATAGGCATACC
MdHT3.4	MDP0000177942	TGTTTCAATCTGTTGGTTTCGGC	GCCATCCGTACCTGTTGTAACTC
MdHT3.5/6	MDP0000202961 & MDP0000485591	TGTTTCAATCTGTGGGTTTTGGA	GCATCCGTACCTGTCGTAGCTG
MdHT4.3	MDP0000201154	CCAAGTGAGATCTGCCCTCTCGAG	CTTAGTCTCTGGGAGGAAGACGG
MdHT4.7	MDP0000291870	TCAGTTGTGACAGCTTGTATTGCAG	CCACGACCACGCGAATCCAG
MdHT4.8	MDP0000288533	AGTTGTGGCAACATGCATTGGT	CCATGACCATGCGAATCCTG
MdEDR6.1	MDP0000785213	TGGAGGGCTTTAGCAATAATCGA	CGCGAAGTTTCTGCAGAGCTAA
MdEDR6.2	MDP0000231244	TGGCGGGCTTTAGCACTAATTGG	GCGAAGTTTCTGCAGTGCAAC
MdEDR6.3	MDP0000782361	CATAACTATCGGGCCTATTGCG	TACGAAAAGGCTCCCATTCCG
MdEDR6.4	MDP0000231242	GAGAATGTAGAGAGGGATGTGCAG	CATTGATCCCCTCTGCTGCTTC
MdEDR6.5	MDP0000325761	GACTCGCTCCCTAAAGCCAAAT	TATCGCTCACATAGAAACAGACCC
MdEDR6.7	MDP0000341008	GGATTTCGTCAGGTAATGTAGCCAC	GTATCGCAACAATGAGGAGGAA
MdEDR6.8	MDP0000163468	CCATGAGTTTCCGGGACGACAATGAG	GACTTATCTGAAGGACCATTGGATC
MdTMT1	MDP0000381084	TCGTCTATTTCTGCGTCTTTGTC	CCGCTGCGTAAATCCCAAAT
MdTMT2	MDP0000868028	GTACCGAACGATGGTCAGTTCTTC	TGACTCCGGGTTCGAAAAGGTC
MdTMT3	MDP0000212510	GCACCGAACGACAGTGAGTTCATT	GTCACTCCAGGTTCAAAAAGATC
MdvGT1	MDP0000150156	TCTTGTTGTTGATAGACTCGGGAGG	CCAACCAATGGGACCGAAAGATA
MdvGT2	MDP0000863082	CTGTTCTTGTTGTTGATAGGCTCG	ACATACAGCAGCAGAGCAACTACA
MdvGT3	MDP0000138182.2	CGCAGGAGGGAAGGACAATG	AACCGACAACATAACCGAAGATG
MdPGLT1	MDP0000119886	GCCTTGTTGGCTTCAGGTTG	TCCAGTGAACGCCCTTTCGT
MdPGLT2	MDP0000330249	TGCAGAATATGGAGCAAGGGCT	TCATTGATGGATAAACAGGGAAGG
MdPGLT3	MDP0000204712	CTTAGCAGCAACAGGTCACGC	GCAACGCCGAGTTTCTCCAC
MdPGLT4	MDP0000244801	GGCGATGTCAATGGGTCTTCA	CCTGGAACTGGACCAGCTCCT
MdSWEET1.1/2	MDP0000131602 & MDP0000232607	AGAATAATGAGAAACCGTGCCAC	CTACTGAATTGACCGTCATAACCAT
MdSWEET1.6	MDP0000237435	CTTCATCATTTTTGCCCCAAAG	CGAGCTATACATGATGACGGAGAAC
MdSWEET2.4	MDP0000132855	TTGGCCTAGTTTGCATTCTAGGTA	GGATGAGAGCATATGTGAACCAG
MdSWEET3.1	MDP0000351085	GGTTGCCCTACTCAGTGCAACTC	CCTTTACTAGCAGGATCAAACTCAGT
MdSWEET3.2	MDP0000351086	TGATTGCCCTACTAAGTGCGACTT	CGGCTACATTTACTAGTAGGATCCA
MdSWEET3.5	MDP0000206461	GCTGAACCTTTTCAGTTACGGCA	AGAGGTGCGACAAATACGCTTAG
MdSWEET3.6/7	MDP0000233114 & MDP0000362615	CAGGCAACATTGTCTCATTTATCG	ATGGTGATGAGCAGGATCACATG
MdSWEET3.9	MDP0000880946	CGACAGAAGGATTCCACTCGGT	GATGACGATGTAGATCATCTCTGC
MdSWEET3.10/11	MDP0000251438 & MDP0000244504	CACTCGGTGCCATATCTGGTAGC	TCACTGTCAACTTCCTAGCTTCCT
MdSWEET4.1	MDP0000329239	TGAATATCATCATGTACGCATCGC	CATATAACACTAGCTGCGTCGTTCC
MdSUT1.1	MDP0000897552	CCAACAAGAATCCTCACGCCG	GGTGAGGAGGGAGAGTTGTAGG
MdSUT1.2	MDP0000426862	CCGACAAGAATTCTCAGGCCA	GGTCAGGAGGGAGAGTTGCAGT
MdSUT2.1/2	MDP0000277235 & MDP0000850943	ACTCACTATGTATCAGCAGAAT	TGAGATGGCCTCCTTTAGATTCT
MdSUT4.1	MDP0000172444	TGTTCCGTATGCTTTGGTTTCTTC	AATAGCTGATCCCAAGGTCCACT
MdSUT4.2	MDP0000206996	GTGAACAAAAGTATTGGCATTTC	TCGAGAAGAAACCAGAGCATAT
MdSUT4.3/4	MDP0000242783 & MDP0000275550	CTCATGACTCTTTGCTTTCTTGCG	GATTACTATTGCCAGATTCAGTACG
