# Supplementary material for: The Malus domestica sugar transporter gene family: identifications based on genome and expression profiling related to the accumulation of fruit sugars
Source: Front Plant Sci. 2014 Nov 5;5:569. doi: 10.3389/fpls.2014.00569 (PMC4220645; doi:10.3389/fpls.2014.00569)
Supplement: Supplementary file 6 [file DataSheet6.XLS]

## Sheet: Sheet1
Supplementary Data Excel File 5. Relative mRNA expression by genes encoding sugar transporters in shoot tips, mature leaves, and developed fruit of apple, based on qRT-PCR performed with specific primers designed from apple coding sequences. For each tissue type, transcript levels were normalized with those of Actin. Relative expression levels for each gene were obtained via ddCT method, setting …
	Shoot Tips	SD	Mature leaves	SD	16 DAB	SD	34 DAB	SD	55 DAB	SD	75 DAB	SD	98 DAB	SD	122 DAB	SD
MdSOT1	65.7456	4.22991	53.6193	4.26599	100	2.87541	142.68	4.64668	207.326	15.4369	191.309	15.463	229.287	28.9521	281.664	13.3192
MdSOT2	3.85758	0.29828	1.88194	0.10757	8.89698	0.534206	7.74835	0.469299	4.65579	0.311043	5.0332	0.41132	3.68321	0.345246	3.47142	0.256856
MdSOT2.2	7.57843	0.396734	4.59818	0.425906	21.8558	0.929117	15.5612	1.53844	11.6501	0.680064	11.1848	1.19822	8.82763	1.32366	5.37298	0.668614
MdSOT3	5.13166	0.486437	97.989	4.9734	9.56465	5.5984	44.6643	3.59613	66.8319	3.90207	85.4011	8.43133	67.4762	5.67578	38.2987	1.36611
MdSOT3.2	0.738407	0.0397464	1.68977	0.16956	1.09175	0.250511	1.18656	0.191803	1.69706	1.13514	1.67226	0.370115	1.95727	1.11319	1.1657	0.346559
MdSOT3.3	3.32083	0.295363	6.5483	0.351883	1.36487	0.158256	1.69341	0.0907967	1.51218	0.156798	1.61465	0.23702	2.76372	0.407819	11.5664	1.04624
MdSOT4	25.0384	1.67773	23.4722	1.51547	20.7396	1.71967	22.0581	0.779612	12.6244	0.902497	9.69702	0.274943	15.4052	0.99592	17.3065	0.994607
MdSOT5	157.335	4.61149	473.263	16.5146	85.6514	1.95322	66.8867	2.81944	69.1503	4.56463	52.0719	3.89879	78.6639	8.24325	33.8936	2.32133
MdSOT5.2	23.617	1.14207	14.2159	0.611693	3.49367	0.20803	2.78662	0.189433	2.36801	0.212041	1.2593	0.0459453	0.97776	0.278079	1.9704	0.203691
MdSOT5.3	17.5068	1.65093	45.7519	2.0329	1.27845	0.0820452	1.43397	0.150234	1.82268	0.0980896	2.36217	0.247959	3.54654	0.408038	8.03365	0.55572
MdPMT1.1	27.2629	2.62217	15.898	1.14717	46.7547	2.88909	42.2414	2.1979	46.5484	3.54089	53.2906	2.98499	68.4905	6.22187	81.4882	6.74193
MdPMT1.2	7.91682	0.649798	3.64244	1.04434	17.0855	2.07848	14.0819	0.561189	14.3353	1.06367	11.6665	0.561189	13.7608	1.06681	15.2801	1.11188
MdPMT2.1/2	2.9725	0.431558	0.751534	0.250238	8.78704	0.498835	11.7554	1.34626	10.8127	1.27088	11.5864	0.825375	12.0971	1.05838	5.61879	0.447967
MdPMT2.3	5.38764	0.686992	0.59346	0.0594554	40.7737	2.85955	37.4624	2.11294	16.4129	1.32859	18.0516	1.40297	15.8577	1.45318	2.80004	0.473532
MdPMT1.3	22.3531	1.89725	10.555	1.43707	35.002	1.01991	40.86	3.14324	37.871	1.79661	24.518	1.19677	37.7509	2.26751	45.4067	2.13668
MdPMT1.4	7.50768	1.37125	0.602759	0.0536029	12.7011	0.625185	13.0528	0.570488	11.9009	1.00697	6.48157	0.473127	5.7727	0.945817	3.96049	0.441731
MdPMT1.5	6.45805	0.514697	0.504305	0.145494	18.7222	2.19662	19.2303	1.37672	15.0755	0.710512	6.98588	0.508133	4.09635	0.216599	1.59299	0.261042
MdInT1/2	2.3031	0.162865	14.7944	0.940271	0.516338	0.110852	1.77218	0.161848	1.77072	0.253445	2.1237	0.156301	3.14529	0.414821	3.97668	0.177188
MdInT3/4	0.366104	0.42153	0.663655	0.36027	1.79551	0.1444	1.92679	0.157527	0.742418	0.155426	0.579057	0.0904321	0.540842	0.145275	0.269546	0.0501789
MdHT1.1	1.42868	0.0794927	1.41592	0.353341	0.339485	0.108664	0.373762	0.0470393	0.25197	0.0955371	0.165549	0.0393817	0.167153	0.0301926	1.1552	0.206535
MdHT1.2	6.17199	0.577598	2.98389	0.0897028	0.191074	0.0335474	0.230821	0.0455807	0.301926	0.13419	0	0	0	0	0	0
MdHT1.3	0.33985	0.0598019	0.570305	0.131272	0.264003	0.0583433	0.980167	0.207119	0.498835	0.0568847	0.45216	0.0393817	0.287049	0.0315054	0	0
MdHT2.1	0.844519	0.131272	1.27152	0.0721998	1.75358	0.327452	1.94064	0.51962	5.07696	0.373762	8.55239	1.27152	14.0921	0.932034	16.2896	0.881713
MdHT2.2	2.99265	0.707412	7.23785	0.607135	16.987	1.47608	22.7849	0.574681	39.4827	2.05806	78.2212	8.37809	105.753	8.5346	97.8093	7.45408
MdHT2.3/4	2.98134	0.254377	44.8788	1.81156	1.7948	0.108518	2.00932	0.0904321	1.15111	0.0694285	3.76839	0.461495	2.86839	0.41027	0.778533	0.242941
MdHT2.5	2.54887	0.280412	9.7065	0.545145	11.7317	0.767761	10.6207	0.45763	8.41857	0.892652	8.63954	0.409132	11.5947	1.36611	10.5801	1.19589
MdHT4.2	0.025	0.027415	1.28063	1.11436	1.02247	0.271296	1.86151	0.230456	1.44108	0.192533	2.31331	0.306302	4.54202	0.728124	2.42533	0.11727
MdHT4.3	3.87253	0.316695	0.657456	0.068371	4.10992	0.577051	3.59923	0.480785	4.67931	0.681522	3.80252	0.233008	5.24645	0.858521	4.53283	0.541498
MdHT4.7	32.625	1.75303	3.97591	0.43721	14.5601	0.499929	19.8648	0.448149	9.94516	0.495735	1.89142	0.0630837	2.13449	0.275891	1.52925	0.138711
MdHT4.8	12.0938	1.17416	7.87853	0.136742	33.7775	1.47608	32.3284	1.91402	43.9197	2.97697	24.8604	1.93991	89.6577	7.4799	69.426	4.9284
MdHT3.1	0.180864	0.0685533	1.96471	0.21587	2.92446	1.22958	1.81739	0.313595	1.18291	0.82264	1.67008	0.0875149	0.82264	0.0752628	0.151693	0.110852
MdHT3.3	2.03764	0.119968	3.44626	1.08883	2.70494	0.15388	3.48893	0.369021	2.3144	0.48899	0.793468	0.257075	0.746502	0.0835767	0.38842	0.0415696
MdHT3.4	2.08213	0.476592	1.97747	0.408768	13.0361	1.86407	13.2921	1.91402	5.28152	0.439398	8.20343	0.323805	11.264	1.18408	4.47157	0.738626
MdHT3.5/6	7.14887	0.429552	0.625732	0.253793	34.711	2.10327	19.1319	0.902497	12.3148	1.09649	0.883171	0.309949	0.458578	0.0783258	0.670072	0.219225
MdEDR6.1	0.532382	0.0539675	0.679699	0.293175	15.7162	0.700119	21.1713	2.69254	31.4572	2.6692	96.0564	3.11553	163.942	17.2632	100.716	3.2503
MdEDR6.2	1.83052	0.570305	1.64382	0.503211	1.52422	0.221704	2.45479	0.313595	3.93671	0.901404	6.17855	1.69925	6.91484	2.0601	7.11146	1.32498
MdEDR6.3	1.10123	0.570305	1.64382	0.503211	1.52422	0.221704	3.18408	0.313595	3.93671	0.901404	6.17855	1.69925	8.00878	2.0601	7.11146	1.32498
MdEDR6.4	1.14061	0.425906	1.47025	0.845977	26.4835	3.84482	24.1016	1.82031	81.4778	6.34775	140.078	10.2188	218.166	23.4032	181.59	11.1459
MdEDR6.5	2.60867	0.367563	4.31266	1.08774	59.773	1.50197	66.5299	3.73579	196.866	15.8632	262.219	30.6678	315.656	22.5329	156.793	14.815
MdEDR6.8	5.76359	0.276438	1.61574	0.361728	7.70642	1.24782	11.1509	0.880983	12.3903	0.803314	16.7595	0.629743	26.1818	1.74155	27.2246	2.21894
MdEDR6.7	7.56202	1.18218	7.86613	1.12092	14.4429	0.525819	12.8589	0.896298	22.5125	1.86589	27.4498	1.44618	53.0235	3.22361	40.0499	4.28823
MdTMT1	25.6444	3.61765	27.9096	2.52043	46.6921	1.50635	63.0363	3.12246	98.0801	4.43737	119.124	16.7854	175.286	11.0334	201.18	13.444
MdTMT2	4.48186	0.255981	5.75629	0.769402	27.9256	1.14681	34.4663	1.54828	85.4528	4.49316	143.991	12.5708	252.311	22.553	256.928	19.4375
MdTMT3	1.83635	0.146916	3.39376	0.351883	29.9976	1.11873	24.995	0.559731	17.3662	1.30725	17.2638	0.631201	20.9817	1.88595	19.3487	1.83956
MdVGT1	3.29858	0.319429	3.24644	0.541863	13.4598	0.755181	23.1729	3.00577	12.919	0.923647	14.3196	0.408403	17.5516	1.47856	17.4086	0.753503
MdVGT2	4.12122	0.624273	4.50629	0.603853	13.2133	1.23578	21.3139	0.530194	11.3554	2.5073	8.89334	0.88463	10.9843	1.75161	13.4566	1.55295
MdVGT3	28.6119	2.62472	70.8882	4.95371	29.603	1.20953	29.0061	1.66862	38.7618	2.13865	55.9362	3.53159	91.7659	8.37693	159.076	12.9526
MdPGLT1	1.34481	0.369021	20.4449	1.32585	7.3177	2.07848	10.8694	1.81739	9.36555	0.42153	8.33579	0.418613	10.8746	0.616105	8.40143	0.612604
MdPGLT2	15.9624	1.17197	5.45218	0.333286	22.4607	1.58949	26.4215	3.07104	32.8042	2.84533	31.8948	3.75767	54.5372	4.57965	30.3849	3.67563
MdPGLT3	7.07996	0.502481	8.44956	0.687721	15.0052	1.27152	15.5036	0.906509	13.4314	0.742053	13.233	1.69779	20.4686	1.2204	20.072	1.52276
MdPGLT4	1.68174	0.766485	1.23141	0.414237	9.50047	0.753357	8.96262	0.887912	14.3977	0.988554	17.6113	1.38456	24.6054	1.59408	17.2409	1.45406
MdSWEET1.1/2	4.75942	0.478242	4.21297	0.339448	12.4628	0.450483	12.8752	1.21583	10.2136	0.862897	11.9005	0.488552	8.99285	1.63982	9.90745	1.10019
MdSWEET1.6	30.5454	0.821546	20.7788	1.51187	0.721998	0.407491	0.77943	0.177765	0	0	0	0	0	0	0	0
MdSWEET2.4	1.34554	0.481332	0.818264	0.0805137	15.4814	1.25146	10.4821	0.275672	5.159	0.732937	0.844519	0.476956	1.9367	0.0690493	0.735125	0.40957
MdSWEET3.1	0.859834	0.505399	1.49213	1.05018	0	0	0	0	0.385066	0.389441	0.13346	0.231914	0.469955	0.456828	0.926783	0.803387
MdSWEET3.2	1.15957	0.121427	8.70336	1.22521	0	0	0	0	0	0	0.251605	0.437575	1.083	0.0958288	2.04347	0.718147
MdSWEET3.5	3.73798	1.89442	0.449608	0.20298	37.941	3.13003	8.40553	2.16928	0.859287	0.16245	0.36346	0.083522	0.3319	0.19297	0	0
MdSWEET3.6/7	9.9089	0.890464	28.2152	1.32279	2.91955	0.347872	3.83508	0.265827	10.0677	0.772319	15.1168	1.26678	24.5066	3.31594	27.1185	2.84651
MdSWEET3.9	1.30178	0.431011	10.1889	0.936409	0.280048	0.0437575	1.01955	0.107206	1.21208	0.306302	1.20552	0.334745	1.58314	0.459453	1.72492	0.112894
MdSWEET3.10/11	8.79841	0.535482	27.3613	1.62409	1.29922	0.117598	1.68109	0.0782164	3.57184	0.130725	3.29453	0.199001	4.36225	0.313741	8.81296	0.746283
MdSWEET4.1	14.7371	1.13182	18.0685	0.941978	0.758761	0.105396	3.15486	0.204123	2.8513	0.250478	1.78513	0.250478	0.777158	0.135355	0.145588	0.0221859
MdSUT1.1	10.1867	1.0819	12.4114	1.11509	52.203	7.2765	55.6332	3.83789	58.4326	3.20195	16.5658	1.0757	21.5498	1.35779	12.178	1.79449
MdSUT1.2	0.876608	0.112457	3.27452	0.510212	1.03624	0.539675	0.997451	0.272755	1.58694	0.119604	1.76634	0.456536	1.56652	0.595101	2.40841	0.215287
MdSUT2.1/2	2.95618	0.277408	3.83498	0.172783	9.98107	0.439398	12.6269	1.18801	14.4819	0.729291	15.4912	1.21084	17.9656	1.05149	16.4607	1.01386
MdSUT4.1	2.52079	0.27239	5.90215	0.640317	13.6822	0.547697	17.69	0.919271	16.9549	1.2996	15.4117	1.57636	22.4104	1.88157	18.4293	1.21996
MdSUT4.2	2.57148	0.331098	3.93525	0.549885	22.5088	0.79201	23.8113	1.87428	20.0599	1.61611	41.38	2.49126	48.7826	3.12603	12.4271	1.1902
MdSUT4.3/4	1.85291	0.208067	2.52218	0.226797	13.9628	1.33526	14.5872	0.944286	13.0539	0.767068	28.5185	1.64134	30.337	2.01477	14.3777	0.824618
