# Supplementary material for: The Malus domestica sugar transporter gene family: identifications based on genome and expression profiling related to the accumulation of fruit sugars
Source: Front Plant Sci. 2014 Nov 5;5:569. doi: 10.3389/fpls.2014.00569 (PMC4220645; doi:10.3389/fpls.2014.00569)
Supplement: Supplementary file 7 [file DataSheet7.XLS]

## Sheet: Sheet1
Supplementary Data Excel File 6. Concentrations of Sor, Suc, Fru, Glc, galactose, and myo-inositol in shoot tips, mature leaves, and developed fruit of apple. Values are means of at least 4 replicates ± SD
	Shoot Tips	SD	Mature leaves	SD	16 DAB	SD	34 DAB	SD	55 DAB	SD	75 DAB	SD	98 DAB	SD	122 DAB	SD
Sor	9.4535	0.45324	75.214	2.04215	5.21768	0.320175	4.60105	0.291864	4.76424	0.31522	3.63912	0.24851	2.83416	0.31524	2.58936	0.28642
Suc	1.7137	0.12476	5.634	0.26741	3.9048	0.24685	3.98948	0.2716	5.76624	0.24518	15.5885	1.02485	22.8506	2.8564	29.4766	1.02578
Fru	0.5548	0.04751	0.92854	0.10248	9.888	0.46782	17.3109	1.05175	28.3146	1.8426	50.0408	5.51275	70.5388	5.1247	61.8634	4.0124
Glc	7.8146	0.5742	1.8	0.245183	10.1092	0.642845	11.1474	0.51976	8.02044	0.2485	5.4192	0.318564	8.20776	0.53186	9.81908	1.0245
Galactose	0.4149	0.061275	0.8457	0.042167	1.72942	0.10248	1.78741	0.102145	1.42824	0.094385	0.57948	0.03271	0.94996	0.10247	1.3156	0.10245
myo-inositol	0.2479	0.051243	0.224576	0.0134856	0.318548	0.040178	0.311215	0.024751	0.310918	0.040217	0.247623	0.021573	0.209839	0.01024	0.200379	0.02157
